# Supplementary material for: Evaluating Bard Gemini Pro and GPT-4 Vision Against Student Performance in Medical Visual Question Answering: Comparative Case Study
Source: JMIR Form Res. 2024 Dec 17;8:e57592. doi: 10.2196/57592 (PMC11683658; doi:10.2196/57592)
Supplement: Multimedia Appendix 1 [file formative-v8-e57592-s001.zip › gpt-4-1106-vision-preview.py]

import requests
import base64
from io import BytesIO

api_key = "sk-#########################"
model_name = "gpt-4-1106-vision-preview"

def get_openai_response(img, query):
    headers = {"Content-Type": "application/json", "Authorization": f"Bearer {api_key}"}
    payload = {
        "model": "gpt-4-vision-preview",
        "messages": [
            {
                "role": "user",
                "content": [
                    {"type": "text", "text": query},
                    {
                        "type": "image_url",
                        "image_url": {"url": f"data:image/jpeg;base64,{img}"},
                    },
                ],
            }
        ],
        "max_tokens": 300,
    }
    response = requests.post(
        "https://api.openai.com/v1/chat/completions", headers=headers, json=payload
    )
    return response.json()


class Model:
    def inference(self, query, img):
        buffered = BytesIO()
        img.save(buffered, format="JPEG")
        img_str = base64.b64encode(buffered.getvalue()).decode()
        response = get_openai_response(img_str, query)
        if 'error' in response:
            return response['error']['message'], response['error']
        return response['choices'][0]['message']['content'], response['usage']
