# Supplementary material for: Evaluating Bard Gemini Pro and GPT-4 Vision Against Student Performance in Medical Visual Question Answering: Comparative Case Study
Source: JMIR Form Res. 2024 Dec 17;8:e57592. doi: 10.2196/57592 (PMC11683658; doi:10.2196/57592)
Supplement: Multimedia Appendix 1 [file formative-v8-e57592-s001.zip › bard-gemini-pro.py]

import re
import json
import google.generativeai as genai
genai.configure(api_key="AI#########################################")

model = genai.GenerativeModel("gemini-pro-vision")

def convert_to_json(feedback):
    pattern = r"safety_ratings \{\n  (.*): (.*?)\n  (.*): (.*?)\n\}"
    matches = re.findall(pattern, str(feedback), re.MULTILINE)
    results = {}
    for match in matches:
        item = {match[0]: match[1], match[2]: match[3]}
        results[match[1]] = match[3]
    return results

class Model:
    def inference(self, query, img):
        response = model.generate_content([query, img], stream=False)
        response.resolve()
        return response.text, convert_to_json(response.prompt_feedback)
