# Supplementary material for: Evaluating Bard Gemini Pro and GPT-4 Vision Against Student Performance in Medical Visual Question Answering: Comparative Case Study
Source: JMIR Form Res. 2024 Dec 17;8:e57592. doi: 10.2196/57592 (PMC11683658; doi:10.2196/57592)
Supplement: Multimedia Appendix 2 [file formative-v8-e57592-s002.zip]

Archive with 4 entries (4 files):
- bard-gemini-pro.tsv
- __MACOSX/._bard-gemini-pro.tsv
- gpt-4-1106-vision-preview.tsv
- __MACOSX/._gpt-4-1106-vision-preview.tsv
