# Supplementary material for: Evaluating Bard Gemini Pro and GPT-4 Vision Against Student Performance in Medical Visual Question Answering: Comparative Case Study
Source: JMIR Form Res. 2024 Dec 17;8:e57592. doi: 10.2196/57592 (PMC11683658; doi:10.2196/57592)
Supplement: Multimedia Appendix 2 [file formative-v8-e57592-s002.zip › bard-gemini-pro.tsv]

index	response	prompt_feedback	inference_time	datetime	error
0	B) Gicht. Die wahrscheinlichste Diagnose ist Gicht. Gicht ist eine Erkrankung, die durch die Ablagerung von Harnsäurekristallen in den Gelenken verursacht wird. Die Kristalle können sich in jedem Gelenk ablagern, am häufigsten jedoch in den Gelenken der Füße, Knöchel, Knie und Ellenbogen. Die Symptome von Gicht sind plötzliche, starke Schmerzen, Schwellungen und Rötungen in den betroffenen Gelenk…	{'HARM_CATEGORY_SEXUALLY_EXPLICIT': 'NEGLIGIBLE', 'HARM_CATEGORY_HATE_SPEECH': 'NEGLIGIBLE', 'HARM_CATEGORY_HARASSMENT': 'NEGLIGIBLE', 'HARM_CATEGORY_DANGEROUS_CONTENT': 'NEGLIGIBLE'}	9.198	2024-01-05 12:37:18	FALSE
1	C) Retinochorioiditis juxtapapillaris Die Abbildung zeigt eine Retinochorioiditis juxtapapillaris. Typisch für diese Erkrankung ist eine gelblich-weiße, unscharf begrenzte, meist dreieckige Exsudatablagerung in der Nähe der Papille, die von Blutungen begleitet sein kann. Die Sehschärfe ist in der Regel nur wenig eingeschränkt. Die Erkrankung tritt meist bei jungen Frauen auf und ist häufig mit ei…	{'HARM_CATEGORY_SEXUALLY_EXPLICIT': 'NEGLIGIBLE', 'HARM_CATEGORY_HATE_SPEECH': 'NEGLIGIBLE', 'HARM_CATEGORY_HARASSMENT': 'NEGLIGIBLE', 'HARM_CATEGORY_DANGEROUS_CONTENT': 'NEGLIGIBLE'}	21.706	2024-01-05 12:37:40	FALSE
2	C) Enterobius vermicularis Bei dem in der Abbildung gezeigten Parasiten handelt es sich am ehesten um Enterobius vermicularis, da dieser eine Länge von ca. 10-15 cm aufweist und an beiden Enden spitz zuläuft. Zudem ist der Parasit weißlich gefärbt und hat eine charakteristische ringförmige Struktur. Enterobius vermicularis ist ein häufiger Darmparasit, der vor allem bei Kindern auftritt. Die Infe…	{'HARM_CATEGORY_SEXUALLY_EXPLICIT': 'NEGLIGIBLE', 'HARM_CATEGORY_HATE_SPEECH': 'NEGLIGIBLE', 'HARM_CATEGORY_HARASSMENT': 'NEGLIGIBLE', 'HARM_CATEGORY_DANGEROUS_CONTENT': 'NEGLIGIBLE'}	8.885	2024-01-05 12:37:49	FALSE
3	E) Metastase. Die Patientin hat ein Mammakarzinom und eine Raumforderung in der Leber. In der CT zeigt sich eine spät anreichernde Raumforderung, die am wahrscheinlichsten eine Metastase des Mammakarzinoms darstellt.	{'HARM_CATEGORY_SEXUALLY_EXPLICIT': 'NEGLIGIBLE', 'HARM_CATEGORY_HATE_SPEECH': 'NEGLIGIBLE', 'HARM_CATEGORY_HARASSMENT': 'NEGLIGIBLE', 'HARM_CATEGORY_DANGEROUS_CONTENT': 'NEGLIGIBLE'}	11.177	2024-01-05 12:38:00	FALSE
4	C) Es handelt sich um eine Ausrissverletzung der Klavikula aus dem Periostschlauch (Pseudoluxation). Bei einer Pseudoluxation handelt es sich um eine unvollständige knöcherne Ausrenkung, bei der das Gelenk noch durch Weichteile gehalten wird. Typisch für eine Pseudoluxation des Schlüsselbeins ist die schmerzhafte, tastbare Stufe an der Unterseite des Schlüsselbeins, die durch das nach oben disloz…	{'HARM_CATEGORY_SEXUALLY_EXPLICIT': 'NEGLIGIBLE', 'HARM_CATEGORY_HATE_SPEECH': 'NEGLIGIBLE', 'HARM_CATEGORY_HARASSMENT': 'NEGLIGIBLE', 'HARM_CATEGORY_DANGEROUS_CONTENT': 'NEGLIGIBLE'}	7.062	2024-01-05 12:38:07	FALSE
5	D) Lingua geographica. Die Abbildung zeigt eine glatte, rote Zunge mit weißen Rändern. Dies ist ein charakteristisches Zeichen für eine Lingua geographica, bei der es sich um eine harmlose, gutartige Erkrankung handelt.	{'HARM_CATEGORY_SEXUALLY_EXPLICIT': 'NEGLIGIBLE', 'HARM_CATEGORY_HATE_SPEECH': 'NEGLIGIBLE', 'HARM_CATEGORY_HARASSMENT': 'NEGLIGIBLE', 'HARM_CATEGORY_DANGEROUS_CONTENT': 'NEGLIGIBLE'}	6.191	2024-01-05 12:38:13	FALSE
6	B) mykologische Untersuchung und Therapiebeginn mit Ciclopirox(-Olamin), bis das Kulturergebnis vorliegt Bei dem Patienten besteht eine Tinea capitis. Diese wird durch Pilze ausgelöst, die sich in die Kopfhaut einnisten und dort zu Entzündungen und Haarausfall führen. Die Behandlung erfolgt in der Regel mit Antimykotika, die entweder oral eingenommen oder lokal auf die Kopfhaut aufgetragen werden…	{'HARM_CATEGORY_SEXUALLY_EXPLICIT': 'NEGLIGIBLE', 'HARM_CATEGORY_HATE_SPEECH': 'NEGLIGIBLE', 'HARM_CATEGORY_HARASSMENT': 'NEGLIGIBLE', 'HARM_CATEGORY_DANGEROUS_CONTENT': 'NEGLIGIBLE'}	7.73	2024-01-05 12:38:21	FALSE
7	The `response.parts` quick accessor only works for a single candidate, but none were returned. Check the `response.prompt_feedback` to see if the prompt was blocked.		0.898	2024-01-05 12:38:22	TRUE
8	D) Probebiopsie unter der Verdachtsdiagnose eines Basalioms (Basalzellkarzinoms) Bei der Patientin zeigt sich eine ulzerierte, seit Monaten bestehende Hautveränderung im Gesicht. Aufgrund des klinischen Bildes und des Alters der Patientin besteht der Verdacht auf ein Basalzellkarzinom. Dieses ist ein langsam wachsender, lokal invasiver Hauttumor, der am häufigsten bei älteren Menschen auftritt. B…	{'HARM_CATEGORY_SEXUALLY_EXPLICIT': 'NEGLIGIBLE', 'HARM_CATEGORY_HATE_SPEECH': 'NEGLIGIBLE', 'HARM_CATEGORY_HARASSMENT': 'NEGLIGIBLE', 'HARM_CATEGORY_DANGEROUS_CONTENT': 'NEGLIGIBLE'}	16.229	2024-01-05 12:38:38	FALSE
9	E) Mollusca contagiosa. Die Patientin ist jung und ansonsten gesund. Die Läsionen sind weich, kugelig und haben eine zentrale Delle. Sie sind nicht schmerzhaft oder juckend. Die wahrscheinlichste Diagnose ist Mollusca contagiosa.	{'HARM_CATEGORY_SEXUALLY_EXPLICIT': 'NEGLIGIBLE', 'HARM_CATEGORY_HATE_SPEECH': 'NEGLIGIBLE', 'HARM_CATEGORY_HARASSMENT': 'NEGLIGIBLE', 'HARM_CATEGORY_DANGEROUS_CONTENT': 'NEGLIGIBLE'}	5.7380000000000000	2024-01-05 12:38:44	FALSE
10	D) Ösophaguskarzinom mit ösophagotrachealer Fistel. Die Patientin hat eine beidseitige konfluierende Pneumonie in den Unterlappen und im Mittellappen. Das Computertomogramm des Thorax mit Kontrastmittel zeigt eine Kontrastmittelfüllung der Trachea und der rechten Lunge, während die linke Lunge nicht dargestellt wird. Dies ist ein Hinweis auf eine ösophagotracheale Fistel, die durch ein Ösophagusk…	{'HARM_CATEGORY_SEXUALLY_EXPLICIT': 'NEGLIGIBLE', 'HARM_CATEGORY_HATE_SPEECH': 'NEGLIGIBLE', 'HARM_CATEGORY_HARASSMENT': 'NEGLIGIBLE', 'HARM_CATEGORY_DANGEROUS_CONTENT': 'NEGLIGIBLE'}	6.703	2024-01-05 12:38:50	FALSE
11	D) Sarkoidose. Die Röntgenaufnahme zeigt beidseits eine miliare, also kleinfleckige Verschattung der Lunge, die typisch für eine Sarkoidose ist.	{'HARM_CATEGORY_SEXUALLY_EXPLICIT': 'NEGLIGIBLE', 'HARM_CATEGORY_HATE_SPEECH': 'NEGLIGIBLE', 'HARM_CATEGORY_HARASSMENT': 'NEGLIGIBLE', 'HARM_CATEGORY_DANGEROUS_CONTENT': 'NEGLIGIBLE'}	9.211	2024-01-05 12:39:00	FALSE
12	D) Es ist ein Adenokarzinom vom intestinalen Typ zu diagnostizieren. Das Bild zeigt ein Adenokarzinom vom intestinalen Typ. Die Zellen sind kubisch oder zylindrisch und bilden Drüsenstrukturen. Die Kerne sind atypisch und weisen eine erhöhte Mitoseaktivität auf. Das Zytoplasma ist eosinophil und enthält mucinöse Substanz.	{'HARM_CATEGORY_SEXUALLY_EXPLICIT': 'NEGLIGIBLE', 'HARM_CATEGORY_HATE_SPEECH': 'NEGLIGIBLE', 'HARM_CATEGORY_HARASSMENT': 'NEGLIGIBLE', 'HARM_CATEGORY_DANGEROUS_CONTENT': 'NEGLIGIBLE'}	6.241	2024-01-05 12:39:06	FALSE
13	C) Entwicklung eines Hirndrucks. Die Abbildung zeigt eine Thrombose der Vena frontalis superficialis, die durch eine Entzündung der Venenwand verursacht wird. Diese Entzündung kann sich auf die Hirnhäute ausbreiten und zu einer Meningitis führen. Eine Meningitis kann zu einem erhöhten Hirndruck führen, der sich in Kopfschmerzen, Übelkeit, Erbrechen und Bewusstseinsstörungen äußert.	{'HARM_CATEGORY_SEXUALLY_EXPLICIT': 'NEGLIGIBLE', 'HARM_CATEGORY_HATE_SPEECH': 'NEGLIGIBLE', 'HARM_CATEGORY_HARASSMENT': 'NEGLIGIBLE', 'HARM_CATEGORY_DANGEROUS_CONTENT': 'NEGLIGIBLE'}	11.36	2024-01-05 12:39:17	FALSE
14	E) Rachitis Das Röntgenbild zeigt eine Aufhellung der Knochenstruktur, die auf eine Rachitis zurückzuführen sein kann. Rachitis ist eine Erkrankung, die durch einen Mangel an Vitamin D oder Kalzium verursacht wird. Sie führt zu einer verminderten Knochenbildung und einer erhöhten Knochenbrüchigkeit.	{'HARM_CATEGORY_SEXUALLY_EXPLICIT': 'NEGLIGIBLE', 'HARM_CATEGORY_HATE_SPEECH': 'NEGLIGIBLE', 'HARM_CATEGORY_HARASSMENT': 'NEGLIGIBLE', 'HARM_CATEGORY_DANGEROUS_CONTENT': 'NEGLIGIBLE'}	6.041	2024-01-05 12:39:23	FALSE
15	D) retrograde Anbohrung und Spongiosa-Plastik bei geschlossener Knorpeldecke Bei dem Patienten liegt eine Osteochondrosis dissecans des Talus vor. Diese Erkrankung ist gekennzeichnet durch eine Ablösung eines Knorpel-Knochen-Fragmentes vom subchondralen Knochen. Die Ursache ist unbekannt, es wird jedoch vermutet, dass eine Minderdurchblutung des Knochens eine Rolle spielt. Die Erkrankung tritt hä…	{'HARM_CATEGORY_SEXUALLY_EXPLICIT': 'NEGLIGIBLE', 'HARM_CATEGORY_HATE_SPEECH': 'NEGLIGIBLE', 'HARM_CATEGORY_HARASSMENT': 'NEGLIGIBLE', 'HARM_CATEGORY_DANGEROUS_CONTENT': 'NEGLIGIBLE'}	9.208	2024-01-05 12:39:32	FALSE
16	C) Geräteturnen. Die abgebildete Skoliose ist eine Verbiegung der Wirbelsäule, die häufig bei jungen Menschen auftritt, die sich im Wachstum befinden. Eine Skoliose kann verschiedene Ursachen haben, z. B. eine angeborene Fehlbildung der Wirbelsäule, eine neuromuskuläre Erkrankung oder eine Verletzung. In diesem Fall ist die Skoliose wahrscheinlich auf das jahrelange intensive Geräteturnen zurückz…	{'HARM_CATEGORY_SEXUALLY_EXPLICIT': 'NEGLIGIBLE', 'HARM_CATEGORY_HATE_SPEECH': 'NEGLIGIBLE', 'HARM_CATEGORY_HARASSMENT': 'NEGLIGIBLE', 'HARM_CATEGORY_DANGEROUS_CONTENT': 'NEGLIGIBLE'}	7.986	2024-01-05 12:39:40	FALSE
17	A) Dichteminderung der Stammganglien infolge des beginnenden Infarktödems Die CT-Aufnahmen zeigen eine hyperdense Läsion im Bereich der rechten Stammganglien, die auf eine Blutung hinweist. Die wahrscheinlichste Diagnose ist eine intracerebrale Blutung, die durch einen Schlaganfall verursacht wurde. Die anderen Antwortmöglichkeiten sind weniger wahrscheinlich, da sie nicht mit den Symptomen des P…	{'HARM_CATEGORY_SEXUALLY_EXPLICIT': 'NEGLIGIBLE', 'HARM_CATEGORY_HATE_SPEECH': 'NEGLIGIBLE', 'HARM_CATEGORY_HARASSMENT': 'NEGLIGIBLE', 'HARM_CATEGORY_DANGEROUS_CONTENT': 'NEGLIGIBLE'}	10.603	2024-01-05 12:39:51	FALSE
18	A) systemischer Lupus erythematodes Die Patientin hat eine Reihe von Symptomen, die auf einen systemischen Lupus erythematodes (SLE) hindeuten. Dazu gehören Gelenkschmerzen, Hautausschlag, Müdigkeit und eine niedrige Anzahl weißer Blutkörperchen. Außerdem hat sie eine positive ANA und einen erniedrigten C4-Komplementspiegel, was ebenfalls für einen SLE spricht.	{'HARM_CATEGORY_SEXUALLY_EXPLICIT': 'NEGLIGIBLE', 'HARM_CATEGORY_HATE_SPEECH': 'NEGLIGIBLE', 'HARM_CATEGORY_HARASSMENT': 'NEGLIGIBLE', 'HARM_CATEGORY_DANGEROUS_CONTENT': 'NEGLIGIBLE'}	7.717	2024-01-05 12:39:59	FALSE
19	D) Osteochondrom (kartilaginäre Exostose) Das Röntgenbild zeigt eine knöcherne Vorwölbung am Oberarmknochen, die durch eine knorpelige Exostose verursacht wird. Diese gutartige Geschwulst ist bei Kindern und Jugendlichen häufig und verursacht in der Regel keine Schmerzen.	{'HARM_CATEGORY_SEXUALLY_EXPLICIT': 'NEGLIGIBLE', 'HARM_CATEGORY_HATE_SPEECH': 'NEGLIGIBLE', 'HARM_CATEGORY_HARASSMENT': 'NEGLIGIBLE', 'HARM_CATEGORY_DANGEROUS_CONTENT': 'NEGLIGIBLE'}	8.786	2024-01-05 12:40:08	FALSE
20	B) Myositis ossificans Die Patientin ist eine 43-jährige Frau mit einer chronischen Hepatitis B und C, die wegen ihres Drogenabusus in einer psychiatrischen Akutklinik behandelt wird. Sie klagt über Bauchschmerzen, hat eine Körpertemperatur von 40 °C und eine erhöhte BSG. Bei der neurologischen Untersuchung zeigen sich Paresen im linken Arm und im rechten Bein sowie ein Taubheitsgefühl der linken…	{'HARM_CATEGORY_SEXUALLY_EXPLICIT': 'NEGLIGIBLE', 'HARM_CATEGORY_HATE_SPEECH': 'NEGLIGIBLE', 'HARM_CATEGORY_HARASSMENT': 'NEGLIGIBLE', 'HARM_CATEGORY_DANGEROUS_CONTENT': 'NEGLIGIBLE'}	12.252	2024-01-05 12:40:20	FALSE
21	B) Die Krankheit wurde höchstwahrscheinlich aufgrund hormoneller Veränderungen in der Pubertät manifest. Die Ichthyosis vulgaris ist eine autosomal-dominante vererbte Verhornungsstörung, die mit einer Ichthyose (trockene, schuppige Haut) einhergeht. Sie tritt meist im Kindesalter auf und kann sich in der Pubertät verschlimmern. Die Krankheit geht mit einer Xerose der Haut einher, die unbehandelt …	{'HARM_CATEGORY_SEXUALLY_EXPLICIT': 'NEGLIGIBLE', 'HARM_CATEGORY_HATE_SPEECH': 'NEGLIGIBLE', 'HARM_CATEGORY_HARASSMENT': 'NEGLIGIBLE', 'HARM_CATEGORY_DANGEROUS_CONTENT': 'NEGLIGIBLE'}	7.624	2024-01-05 12:40:27	FALSE
22	C) ob schon ein Abstrich zur Untersuchung auf den Erreger des Schweinerotlaufs (Erysipelothrix rhusiopathiae) gemacht worden ist Die Pusteln sind steril, d.h. sie enthalten keine Erreger. Es handelt sich um eine allergische Reaktion auf ein Antigen des Bakteriums Erysipelothrix rhusiopathiae, das über kleine Hautverletzungen in die Haut gelangt ist.	{'HARM_CATEGORY_SEXUALLY_EXPLICIT': 'NEGLIGIBLE', 'HARM_CATEGORY_HATE_SPEECH': 'NEGLIGIBLE', 'HARM_CATEGORY_HARASSMENT': 'NEGLIGIBLE', 'HARM_CATEGORY_DANGEROUS_CONTENT': 'NEGLIGIBLE'}	7.062	2024-01-05 12:40:35	FALSE
23	B) Becker-Melanose (Becker-Nävus, Melanosis naeviformis) Die Becker-Melanose ist eine gutartige Hauttumoren, die bei jungen Männern auftritt. Sie beginnt als kleine, bräunliche Verfärbung, die sich langsam vergrößert und dunkler wird. Die Oberfläche der Läsion ist glatt oder leicht erhaben. Die Becker-Melanose ist nicht krebsartig und muss nicht behandelt werden.	{'HARM_CATEGORY_SEXUALLY_EXPLICIT': 'NEGLIGIBLE', 'HARM_CATEGORY_HATE_SPEECH': 'NEGLIGIBLE', 'HARM_CATEGORY_HARASSMENT': 'NEGLIGIBLE', 'HARM_CATEGORY_DANGEROUS_CONTENT': 'NEGLIGIBLE'}	8.884	2024-01-05 12:42:05	FALSE
24	D) Kernikterus. Die gelbliche Verfärbung des Gehirns ist ein Hinweis auf einen Kernikterus. Dieser entsteht durch eine bilirubinbedingte Schädigung der Basalganglien und des Hirnstamms. Die Bilirubin-Enzephalopathie kann unbehandelt zu schweren neurologischen Schäden führen.	{'HARM_CATEGORY_SEXUALLY_EXPLICIT': 'NEGLIGIBLE', 'HARM_CATEGORY_HATE_SPEECH': 'NEGLIGIBLE', 'HARM_CATEGORY_HARASSMENT': 'NEGLIGIBLE', 'HARM_CATEGORY_DANGEROUS_CONTENT': 'NEGLIGIBLE'}	11.159	2024-01-05 12:42:16	FALSE
25	C) infektiöse Mononukleose Die Abbildung zeigt einen 7-jährigen Jungen mit einer starken Rötung und Schwellung der Gaumenmandeln. Zusätzlich sind die Lymphknoten am Hals vergrößert. Das Kind hat Halsschmerzen und Fieber. Die wahrscheinlichste Diagnose ist eine infektiöse Mononukleose. Diese Erkrankung wird durch das Epstein-Barr-Virus verursacht und ist durch Fieber, Halsschmerzen, geschwollene L…	{'HARM_CATEGORY_SEXUALLY_EXPLICIT': 'NEGLIGIBLE', 'HARM_CATEGORY_HATE_SPEECH': 'NEGLIGIBLE', 'HARM_CATEGORY_HARASSMENT': 'NEGLIGIBLE', 'HARM_CATEGORY_DANGEROUS_CONTENT': 'NEGLIGIBLE'}	6.688	2024-01-05 12:42:23	FALSE
26	B) Der Patientin kann mitgeteilt werden, dass Hypopharynxkarzinome zu den prognostisch günstigsten Karzinomen im Bereich der oberen Luft- und Speisewege gehören. Hypopharynxkarzinome haben im Vergleich zu anderen Karzinomen im Bereich der oberen Luft- und Speisewege eine relativ gute Prognose. Dies ist unter anderem auf die Tatsache zurückzuführen, dass sie in der Regel frühzeitig erkannt werden …	{'HARM_CATEGORY_SEXUALLY_EXPLICIT': 'NEGLIGIBLE', 'HARM_CATEGORY_HATE_SPEECH': 'NEGLIGIBLE', 'HARM_CATEGORY_HARASSMENT': 'NEGLIGIBLE', 'HARM_CATEGORY_DANGEROUS_CONTENT': 'NEGLIGIBLE'}	26.172	2024-01-05 12:42:49	FALSE
27	A) Bei dem dargestellten Befund handelt es sich um eine intraartikuläre Verletzung der Grundphalanxbasis (MCP) des Zeigefingers. Die Patientin hat sich vor 6 Tagen von ihrer Katze in den linken Zeigefinger beißen lassen. Nun stellt sie sich wegen einer Schwellung und Rötung sowie pulssynchroner Schmerzen im Zeigefinger in der Notfallambulanz vor. Die Beweglichkeit des Zeigefingers ist schmerzhaft…	{'HARM_CATEGORY_SEXUALLY_EXPLICIT': 'NEGLIGIBLE', 'HARM_CATEGORY_HATE_SPEECH': 'NEGLIGIBLE', 'HARM_CATEGORY_HARASSMENT': 'NEGLIGIBLE', 'HARM_CATEGORY_DANGEROUS_CONTENT': 'NEGLIGIBLE'}	8.801	2024-01-05 12:42:58	FALSE
28	D) Schulterluxation. Bei einer Schulterluxation ist der Humeruskopf aus der Gelenkpfanne des Schulterblatts ausgekugelt. Dies kann durch einen Sturz oder eine andere Verletzung geschehen, die die Schulter aus ihrer normalen Position zwingt. Die Symptome einer Schulterluxation sind Schmerzen, Schwellungen und eine eingeschränkte Beweglichkeit des Arms. In diesem Fall ist der Arm des Patienten in e…	{'HARM_CATEGORY_SEXUALLY_EXPLICIT': 'NEGLIGIBLE', 'HARM_CATEGORY_HATE_SPEECH': 'NEGLIGIBLE', 'HARM_CATEGORY_HARASSMENT': 'NEGLIGIBLE', 'HARM_CATEGORY_DANGEROUS_CONTENT': 'NEGLIGIBLE'}	9.316	2024-01-05 12:43:07	FALSE
29	B) Koxitis Die a.-p. Beckenübersichtsaufnahme zeigt eine Destruktion des linken Hüftkopfes mit einer angrenzenden teigigen Schwellung im Bereich der Adduktoren. Dies spricht für eine Koxitis, also eine Entzündung des Hüftgelenks. Eine aktivierte Koxarthrose, ein pertrochantärer Schenkelhalsbruch, ein verkalktes Hämatom oder ein Chondrosarkom sind weniger wahrscheinlich, da diese Erkrankungen ande…	{'HARM_CATEGORY_SEXUALLY_EXPLICIT': 'NEGLIGIBLE', 'HARM_CATEGORY_HATE_SPEECH': 'NEGLIGIBLE', 'HARM_CATEGORY_HARASSMENT': 'NEGLIGIBLE', 'HARM_CATEGORY_DANGEROUS_CONTENT': 'NEGLIGIBLE'}	9.193	2024-01-05 12:43:17	FALSE
30	B) Es liegt ein Verschluss der linken Iliakalarterien mit Kollateralisation vor; der Knöchel-Arm-Index zeigt eine leichte Durchblutungsstörung an. Das Angiogramm zeigt einen Verschluss der linken Iliakalarterien mit Ausbildung von Kollateralen. Der Knöchel-Arm-Index ist erniedrigt, was auf eine leichte Durchblutungsstörung hinweist. Die Beschwerden des Patienten sind typisch für eine iliakale Ste…	{'HARM_CATEGORY_SEXUALLY_EXPLICIT': 'NEGLIGIBLE', 'HARM_CATEGORY_HATE_SPEECH': 'NEGLIGIBLE', 'HARM_CATEGORY_HARASSMENT': 'NEGLIGIBLE', 'HARM_CATEGORY_DANGEROUS_CONTENT': 'NEGLIGIBLE'}	7.184	2024-01-05 12:43:24	FALSE
31	B) Dermatochalasis bzw. Blepharochalasis Bei einem Basaliom handelt es sich um einen bösartigen Hauttumor, der von den Zellen der basalen Schicht der Epidermis ausgeht. Basaliome treten überwiegend im Gesicht, am Kopf und am Hals auf. Sie zeigen sich als langsam wachsende, rötliche oder hautfarbene Knötchen oder Flecken, die sich allmählich vergrößern und zu Geschwüren entwickeln können. Basaliom…	{'HARM_CATEGORY_SEXUALLY_EXPLICIT': 'NEGLIGIBLE', 'HARM_CATEGORY_HATE_SPEECH': 'NEGLIGIBLE', 'HARM_CATEGORY_HARASSMENT': 'NEGLIGIBLE', 'HARM_CATEGORY_DANGEROUS_CONTENT': 'NEGLIGIBLE'}	10.747	2024-01-05 12:43:34	FALSE
32	C) frischer Zentralarterienverschluss der Netzhaut Die Abbildung zeigt einen Augenhintergrund mit einer blassen, ödematösen Papille und einer verengten, blassen Arterie. Die Venen sind erweitert und geschlängelt. Dies ist ein typischer Befund bei einem frischen Zentralarterienverschluss der Netzhaut.	{'HARM_CATEGORY_SEXUALLY_EXPLICIT': 'NEGLIGIBLE', 'HARM_CATEGORY_HATE_SPEECH': 'NEGLIGIBLE', 'HARM_CATEGORY_HARASSMENT': 'NEGLIGIBLE', 'HARM_CATEGORY_DANGEROUS_CONTENT': 'NEGLIGIBLE'}	19.554	2024-01-05 12:43:54	FALSE
33	C) Chiasmasyndrom. Das Gesichtsfeld zeigt eine bitemporale Hemianopsie, die durch eine Schädigung der Sehnervenkreuzung (Chiasma opticum) verursacht wird. Die Sehnervenfasern, die von der nasalen (temporalen) Netzhauthälfte des rechten (linken) Auges stammen, kreuzen im Chiasma opticum auf die kontralaterale Seite und verlaufen dann als Tractus opticus zum ipsilateralen Corpus geniculatum lateral…	{'HARM_CATEGORY_SEXUALLY_EXPLICIT': 'NEGLIGIBLE', 'HARM_CATEGORY_HATE_SPEECH': 'NEGLIGIBLE', 'HARM_CATEGORY_HARASSMENT': 'NEGLIGIBLE', 'HARM_CATEGORY_DANGEROUS_CONTENT': 'NEGLIGIBLE'}	7.005	2024-01-05 12:44:01	FALSE
34	A) Neoplasie des Ileozökalpols Die CT zeigt eine umschriebene Raumforderung im Bereich des Ileozökalpols. Die Raumforderung weist eine inhomogene Dichte auf und ist von einer dünnen Wand umgeben. Diese Befunde sind typisch für eine Neoplasie des Ileozökalpols.	{'HARM_CATEGORY_SEXUALLY_EXPLICIT': 'NEGLIGIBLE', 'HARM_CATEGORY_HATE_SPEECH': 'NEGLIGIBLE', 'HARM_CATEGORY_HARASSMENT': 'NEGLIGIBLE', 'HARM_CATEGORY_DANGEROUS_CONTENT': 'NEGLIGIBLE'}	8.987	2024-01-05 12:44:10	FALSE
35	B) solide Raumforderung der rechten Nebenniere. Die Raumforderung zeigt sich als rundlicher, kontrastmittelanreichernder Herd in der rechten Nebenniere.	{'HARM_CATEGORY_SEXUALLY_EXPLICIT': 'NEGLIGIBLE', 'HARM_CATEGORY_HATE_SPEECH': 'NEGLIGIBLE', 'HARM_CATEGORY_HARASSMENT': 'NEGLIGIBLE', 'HARM_CATEGORY_DANGEROUS_CONTENT': 'NEGLIGIBLE'}	5.709	2024-01-05 12:44:16	FALSE
36	C) Hautbiopsie Die Patientin hat eine systemische Erkrankung des Bindegewebes (systemischer Lupus erythematodes, SLE). Die aktuellen Beschwerden beschränken sich auf leichte Fingerarthralgien und die auf dem Bild gezeigten Hautveränderungen. Die Laborbefunde zeigen eine leichte Entzündung (erhöhte BSG, CRP), eine leichte Anämie und einen positiven ANA-Titer. Die Komplementfaktoren C3 und C4 sowie…	{'HARM_CATEGORY_SEXUALLY_EXPLICIT': 'NEGLIGIBLE', 'HARM_CATEGORY_HATE_SPEECH': 'NEGLIGIBLE', 'HARM_CATEGORY_HARASSMENT': 'NEGLIGIBLE', 'HARM_CATEGORY_DANGEROUS_CONTENT': 'NEGLIGIBLE'}	10.442	2024-01-05 12:44:26	FALSE
37	B) Calcipotriol extern Calcipotriol ist ein Vitamin-D-Analogon, das zur Behandlung von Psoriasis vulgaris eingesetzt wird. Es hemmt die Proliferation von Keratinozyten und wirkt entzündungshemmend. Bei der Patientin liegt jedoch eine Psoriasis pustulosa vor, die mit Calcipotriol nicht behandelt werden sollte. Ciclosporin ist ein Immunsuppressivum, das zur Behandlung von schweren Psoriasis-Fällen …	{'HARM_CATEGORY_SEXUALLY_EXPLICIT': 'NEGLIGIBLE', 'HARM_CATEGORY_HATE_SPEECH': 'NEGLIGIBLE', 'HARM_CATEGORY_HARASSMENT': 'NEGLIGIBLE', 'HARM_CATEGORY_DANGEROUS_CONTENT': 'NEGLIGIBLE'}	23.034	2024-01-05 12:44:49	FALSE
38	D) Lichen sclerosus (et atrophicus) Die Patientin hat weiße, glänzende Flecken auf der Haut, die an Lichen sclerosus denken lassen. Diese Flecken sind typischerweise juckend und können sich im Laufe der Zeit vergrößern. Lichen sclerosus ist eine chronische Erkrankung, die die Haut, die Schleimhäute und die darunter liegenden Gewebe betrifft. Die Ursache von Lichen sclerosus ist unbekannt, aber es…	{'HARM_CATEGORY_SEXUALLY_EXPLICIT': 'NEGLIGIBLE', 'HARM_CATEGORY_HATE_SPEECH': 'NEGLIGIBLE', 'HARM_CATEGORY_HARASSMENT': 'NEGLIGIBLE', 'HARM_CATEGORY_DANGEROUS_CONTENT': 'NEGLIGIBLE'}	9.621	2024-01-05 12:44:59	FALSE
39	B) Es liegen aller Wahrscheinlichkeit nach aktinische Keratosen vor. Die Läsionen sind erythematös, schuppig und an sonnenexponierten Stellen lokalisiert, was für aktinische Keratosen spricht.	{'HARM_CATEGORY_SEXUALLY_EXPLICIT': 'NEGLIGIBLE', 'HARM_CATEGORY_HATE_SPEECH': 'NEGLIGIBLE', 'HARM_CATEGORY_HARASSMENT': 'NEGLIGIBLE', 'HARM_CATEGORY_DANGEROUS_CONTENT': 'NEGLIGIBLE'}	6.875	2024-01-05 12:45:06	FALSE
40	The `response.parts` quick accessor only works for a single candidate, but none were returned. Check the `response.prompt_feedback` to see if the prompt was blocked.		0.89	2024-01-05 12:45:07	TRUE
41	E) unverzügliches Hinzuziehen eines Kinderchirurgen Das Röntgenbild zeigt eine ausgeprägte Gasbildung im Darm, die auf eine nekrotisierende Enterokolitis (NEC) hinweist. Diese Erkrankung ist ein medizinischer Notfall und erfordert eine sofortige chirurgische Intervention.	{'HARM_CATEGORY_SEXUALLY_EXPLICIT': 'NEGLIGIBLE', 'HARM_CATEGORY_HATE_SPEECH': 'NEGLIGIBLE', 'HARM_CATEGORY_HARASSMENT': 'NEGLIGIBLE', 'HARM_CATEGORY_DANGEROUS_CONTENT': 'NEGLIGIBLE'}	6.151	2024-01-05 12:45:13	FALSE
42	B) Lobärpneumonie links Das Röntgenbild zeigt eine Verschattung im Bereich des linken Unterlappens, die auf eine lobuläre oder lobäre Pneumonie hinweist. Eine Lungenhypoplasie, eine Tuberkulose oder ein paraösophagealer Abszess sind eher unwahrscheinlich, da diese Erkrankungen andere radiologische Befunde aufweisen. Eine Fremdkörperaspiration ist ebenfalls unwahrscheinlich, da kein Fremdkörper si…	{'HARM_CATEGORY_SEXUALLY_EXPLICIT': 'NEGLIGIBLE', 'HARM_CATEGORY_HATE_SPEECH': 'NEGLIGIBLE', 'HARM_CATEGORY_HARASSMENT': 'NEGLIGIBLE', 'HARM_CATEGORY_DANGEROUS_CONTENT': 'NEGLIGIBLE'}	6.439	2024-01-05 12:45:19	FALSE
43	E) Zur Prophylaxe von Arterienverschlüssen (aufgrund des peripheren Embolisierungsrisikos) sollte das Aneurysma durch ein Interponat ausgeschaltet werden. Das Aneurysma der A. poplitea stellt ein rupturgefährdetes Gefäß dar, welches aufgrund der Gefahr einer akuten Extremitätenischämie operativ versorgt werden sollte.	{'HARM_CATEGORY_SEXUALLY_EXPLICIT': 'NEGLIGIBLE', 'HARM_CATEGORY_HATE_SPEECH': 'NEGLIGIBLE', 'HARM_CATEGORY_HARASSMENT': 'NEGLIGIBLE', 'HARM_CATEGORY_DANGEROUS_CONTENT': 'NEGLIGIBLE'}	13.515	2024-01-05 12:45:33	FALSE
44	B) sogenannte Schokoladenzyste (Endometriose des Ovars) Die wahrscheinlichste Diagnose ist eine sogenannte Schokoladenzyste (Endometriose des Ovars). Bei der Endometriose handelt es sich um eine gutartige Erkrankung, bei der sich Gebärmutterschleimhaut (Endometrium) außerhalb der Gebärmutterhöhle ansiedelt. Typischerweise findet man Endometrioseherde an den Eierstöcken, den Eileitern, dem Bauchfe…	{'HARM_CATEGORY_SEXUALLY_EXPLICIT': 'NEGLIGIBLE', 'HARM_CATEGORY_HATE_SPEECH': 'NEGLIGIBLE', 'HARM_CATEGORY_HARASSMENT': 'NEGLIGIBLE', 'HARM_CATEGORY_DANGEROUS_CONTENT': 'NEGLIGIBLE'}	24.558	2024-01-05 12:45:57	FALSE
45	A) Anlage eines desinfizierenden Salbenverbandes Es handelt sich um eine Bissverletzung am Ohr, welche mit einer starken Schwellung und Rötung einhergeht. Als Nächstes ist die Anlage eines desinfizierenden Salbenverbandes indiziert, um die Wunde vor Infektionen zu schützen und die Heilung zu fördern.	{'HARM_CATEGORY_SEXUALLY_EXPLICIT': 'NEGLIGIBLE', 'HARM_CATEGORY_HATE_SPEECH': 'NEGLIGIBLE', 'HARM_CATEGORY_HARASSMENT': 'NEGLIGIBLE', 'HARM_CATEGORY_DANGEROUS_CONTENT': 'NEGLIGIBLE'}	6.096	2024-01-05 12:46:03	FALSE
46	E) Skaphoidfraktur. Das Röntgenbild zeigt eine typische Skaphoidfraktur, die durch einen Sturz auf die abduzierte Hand verursacht werden kann. Die Fraktur befindet sich im Bereich des proximalen Pols des Skaphoids.	{'HARM_CATEGORY_SEXUALLY_EXPLICIT': 'NEGLIGIBLE', 'HARM_CATEGORY_HATE_SPEECH': 'NEGLIGIBLE', 'HARM_CATEGORY_HARASSMENT': 'NEGLIGIBLE', 'HARM_CATEGORY_DANGEROUS_CONTENT': 'NEGLIGIBLE'}	5.87	2024-01-05 12:46:09	FALSE
47	C) Begleitende Verletzungen der Rotatorenmanschette sind möglich. Bei einer Luxatio erecta handelt es sich um eine seltene Form der Schulterluxation, bei der der Humeruskopf nach oben in Richtung der Fossa supraspinata luxiert ist. Diese Luxationsform kann geschlossen reponiert werden, Begleitende Verletzungen der Rotatorenmanschette sind möglich, regelhaft ist keine Schädigung des Plexus brachia…	{'HARM_CATEGORY_SEXUALLY_EXPLICIT': 'NEGLIGIBLE', 'HARM_CATEGORY_HATE_SPEECH': 'LOW', 'HARM_CATEGORY_HARASSMENT': 'NEGLIGIBLE', 'HARM_CATEGORY_DANGEROUS_CONTENT': 'NEGLIGIBLE'}	7.35	2024-01-05 12:46:17	FALSE
48	D) Toxoplasma-(Pseudo-)Zyste Die Abbildung zeigt einen Ausstrich aus einer stereotaktischen Biopsie eines zerebralen Herdes bei einer immunsupprimierten Patientin. In diesem Ausstrich sind zahlreiche Toxoplasma-Zysten nachweisbar, die für die zerebrale Symptomatik verantwortlich sind. Die Therapie mit Antibiotika war daher nicht erfolgreich, da diese nicht gegen Parasiten wirksam sind.	{'HARM_CATEGORY_SEXUALLY_EXPLICIT': 'NEGLIGIBLE', 'HARM_CATEGORY_HATE_SPEECH': 'NEGLIGIBLE', 'HARM_CATEGORY_HARASSMENT': 'NEGLIGIBLE', 'HARM_CATEGORY_DANGEROUS_CONTENT': 'NEGLIGIBLE'}	7.856	2024-01-07 14:21:52	FALSE
49	The `response.parts` quick accessor only works for a single candidate, but none were returned. Check the `response.prompt_feedback` to see if the prompt was blocked.		1.259	2024-01-07 14:21:53	TRUE
50	C) Retinopathia (Chorioretinopathia) centralis serosa Die Abbildung zeigt einen jungen Mann mit einer serösen Abhebung der Netzhaut (subretinales Flüssigkeitsexsudat), die für eine Retinopathia centralis serosa spricht. Typischerweise sind jüngere, kurzsichtige Männer betroffen. Die Erkrankung tritt meist einseitig auf und verursacht eine schmerzlose, zentrale Sehverschlechterung.	{'HARM_CATEGORY_SEXUALLY_EXPLICIT': 'NEGLIGIBLE', 'HARM_CATEGORY_HATE_SPEECH': 'NEGLIGIBLE', 'HARM_CATEGORY_HARASSMENT': 'NEGLIGIBLE', 'HARM_CATEGORY_DANGEROUS_CONTENT': 'NEGLIGIBLE'}	6.455	2024-01-07 14:22:00	FALSE
51	C) Die nasale Lokalisation ist typisch für die hier zu vermutende Erkrankung. Bei dem Patienten ist eine Pinguecula zu erkennen. Diese gelbliche Verfärbung der Bindehaut tritt häufig bei Menschen auf, die viel im Freien arbeiten und somit einer starken UV-Strahlung ausgesetzt sind. Sie ist in der Regel harmlos und verursacht keine Beschwerden. In seltenen Fällen kann sie jedoch zu einer Entzündun…	{'HARM_CATEGORY_SEXUALLY_EXPLICIT': 'NEGLIGIBLE', 'HARM_CATEGORY_HATE_SPEECH': 'NEGLIGIBLE', 'HARM_CATEGORY_HARASSMENT': 'NEGLIGIBLE', 'HARM_CATEGORY_DANGEROUS_CONTENT': 'NEGLIGIBLE'}	6.344	2024-01-07 14:22:06	FALSE
52	A) subkapitale Humerusfraktur Die Röntgenaufnahme zeigt eine subkapitale Humerusfraktur. Dies ist eine Fraktur des Oberarmknochens, die direkt unterhalb des Schultergelenks liegt. Die Fraktur ist wahrscheinlich durch den Sturz auf die Schulter verursacht worden.	{'HARM_CATEGORY_SEXUALLY_EXPLICIT': 'NEGLIGIBLE', 'HARM_CATEGORY_HATE_SPEECH': 'NEGLIGIBLE', 'HARM_CATEGORY_HARASSMENT': 'NEGLIGIBLE', 'HARM_CATEGORY_DANGEROUS_CONTENT': 'NEGLIGIBLE'}	6.374	2024-01-07 14:22:13	FALSE
53	C) Laxizität des Kapsel-Band-Apparates der Schulter Das Sulkus-Zeichen beschreibt eine Einziehung des M. deltoideus bei Abduktion des Armes in 90°. Es ist ein Zeichen für eine Schwäche oder Lähmung des M. deltoideus, die durch eine Schädigung des Nervus axillaris verursacht werden kann. Bei einer Ruptur der Supra- und Infraspinatussehne oder einem Riss des M. deltoideus wäre eine Einziehung des M…	{'HARM_CATEGORY_SEXUALLY_EXPLICIT': 'NEGLIGIBLE', 'HARM_CATEGORY_HATE_SPEECH': 'NEGLIGIBLE', 'HARM_CATEGORY_HARASSMENT': 'NEGLIGIBLE', 'HARM_CATEGORY_DANGEROUS_CONTENT': 'NEGLIGIBLE'}	8.078	2024-01-07 14:23:30	FALSE
54	D) PML (progressive multifokale Leukenzephalopathie) Die MRT-Bilder zeigen multiple, unscharf begrenzte, signalarme Herde im Großhirn und Kleinhirn, die in der T2-Wichtung hyperintens sind. Diese Herde sind charakteristisch für eine PML, die durch das JC-Polyomavirus verursacht wird. Das Virus ist bei HIV-Patienten mit einer CD4-Zellzahl unter 200/µl opportunistisch. Die PML ist eine fortschreite…	{'HARM_CATEGORY_SEXUALLY_EXPLICIT': 'NEGLIGIBLE', 'HARM_CATEGORY_HATE_SPEECH': 'NEGLIGIBLE', 'HARM_CATEGORY_HARASSMENT': 'NEGLIGIBLE', 'HARM_CATEGORY_DANGEROUS_CONTENT': 'NEGLIGIBLE'}	7.93	2024-01-07 14:23:38	FALSE
55	D) Pityriasis rubra pilaris Die Abbildung zeigt eine ausgeprägte Rötung und Schuppung der Haut, die für eine Pityriasis rubra pilaris spricht. Diese Hauterkrankung ist durch eine übermäßige Verhornung der Haut gekennzeichnet, die zu roten, schuppigen Flecken führt. Die Flecken können sich über den gesamten Körper ausbreiten und mit Juckreiz und Brennen verbunden sein. Die Pityriasis rubra pilaris…	{'HARM_CATEGORY_SEXUALLY_EXPLICIT': 'NEGLIGIBLE', 'HARM_CATEGORY_HATE_SPEECH': 'NEGLIGIBLE', 'HARM_CATEGORY_HARASSMENT': 'NEGLIGIBLE', 'HARM_CATEGORY_DANGEROUS_CONTENT': 'NEGLIGIBLE'}	7.783	2024-01-07 14:23:46	FALSE
56	B) Hyphäma. Bei einem Hyphäma handelt es sich um eine Ansammlung von Blut im vorderen Augenkammerwinkel. Es kann durch ein Trauma, eine Operation oder eine andere Verletzung des Auges verursacht werden. Die Symptome eines Hyphämas sind verschwommenes Sehen, Schmerzen, Rötung und Lichtempfindlichkeit. Die Behandlung eines Hyphämas besteht in der Regel aus Ruhe, Eis und Schmerzmitteln. In schweren …	{'HARM_CATEGORY_SEXUALLY_EXPLICIT': 'NEGLIGIBLE', 'HARM_CATEGORY_HATE_SPEECH': 'NEGLIGIBLE', 'HARM_CATEGORY_HARASSMENT': 'NEGLIGIBLE', 'HARM_CATEGORY_DANGEROUS_CONTENT': 'NEGLIGIBLE'}	8.906	2024-01-07 14:23:55	FALSE
57	B) exsudative Netzhautablösung, z.B. infolge eines uvealen Effusionssyndroms Bei dem Patienten besteht seit zwei Jahren ein Diabetes mellitus, der mit Metformin behandelt wird. Dies erhöht das Risiko für eine proliferative diabetische Retinopathie, die zu einer traktiven Netzhautablösung führen kann. Allerdings ist auf dem Bild keine proliferative diabetische Retinopathie zu erkennen, sodass dies…	{'HARM_CATEGORY_SEXUALLY_EXPLICIT': 'NEGLIGIBLE', 'HARM_CATEGORY_HATE_SPEECH': 'NEGLIGIBLE', 'HARM_CATEGORY_HARASSMENT': 'NEGLIGIBLE', 'HARM_CATEGORY_DANGEROUS_CONTENT': 'NEGLIGIBLE'}	8.064	2024-01-07 14:24:03	FALSE
58	B) zerebrale Amyloidangiopathie Die histologische Abbildung zeigt eine kongorotpositive Gefäßveränderung, die für eine zerebrale Amyloidangiopathie charakteristisch ist. Bei dieser Erkrankung kommt es zu Ablagerungen von Amyloid in den Gefäßwänden, was zu einer Schwächung der Gefäßwand und schließlich zu Blutungen führen kann. Die zerebrale Amyloidangiopathie ist eine häufige Ursache für Hirnblut…	{'HARM_CATEGORY_SEXUALLY_EXPLICIT': 'NEGLIGIBLE', 'HARM_CATEGORY_HATE_SPEECH': 'NEGLIGIBLE', 'HARM_CATEGORY_HARASSMENT': 'NEGLIGIBLE', 'HARM_CATEGORY_DANGEROUS_CONTENT': 'NEGLIGIBLE'}	11.322	2024-01-07 14:24:14	FALSE
59	A) Osteochondrom (kartilaginäre Exostose) Das Röntgenbild zeigt eine exzentrische ossäre Raumforderung im metaphysär-diaphysären Übergangsbereich des rechten Sprunggelenks. Die Raumforderung ist glatt begrenzt und hat eine höckerartige Form. Es handelt sich am wahrscheinlichsten um ein Osteochondrom, da diese gutartigen Knochentumoren häufig im metaphysär-diaphysären Übergangsbereich von Röhrenkn…	{'HARM_CATEGORY_SEXUALLY_EXPLICIT': 'NEGLIGIBLE', 'HARM_CATEGORY_HATE_SPEECH': 'NEGLIGIBLE', 'HARM_CATEGORY_HARASSMENT': 'NEGLIGIBLE', 'HARM_CATEGORY_DANGEROUS_CONTENT': 'NEGLIGIBLE'}	12.603	2024-01-07 14:24:27	FALSE
60	B) Concha bullosa. Die Abbildung zeigt eine CT-Aufnahme der Nasennebenhöhlen. Auf der linken Seite ist eine concha bullosa zu erkennen, die die Kieferhöhle verengt und zu einer Entzündung der Kieferhöhle führen kann.	{'HARM_CATEGORY_SEXUALLY_EXPLICIT': 'NEGLIGIBLE', 'HARM_CATEGORY_HATE_SPEECH': 'NEGLIGIBLE', 'HARM_CATEGORY_HARASSMENT': 'NEGLIGIBLE', 'HARM_CATEGORY_DANGEROUS_CONTENT': 'NEGLIGIBLE'}	9.661	2024-01-07 14:24:37	FALSE
61	A) Atemnotsyndrom infolge Surfactantmangel Das Röntgenbild zeigt eine diffuse, beidseitige Verschattung der Lungenfelder, die auf ein Atemnotsyndrom infolge Surfactantmangel hinweist. Das Surfactant ist ein Tensid, das die Oberflächenspannung in den Lungenbläschen reduziert und so deren Kollabieren verhindert. Bei einem Mangel an Surfactant kommt es zu einer Atelektase der Lungenbläschen, was zu …	{'HARM_CATEGORY_SEXUALLY_EXPLICIT': 'NEGLIGIBLE', 'HARM_CATEGORY_HATE_SPEECH': 'NEGLIGIBLE', 'HARM_CATEGORY_HARASSMENT': 'NEGLIGIBLE', 'HARM_CATEGORY_DANGEROUS_CONTENT': 'NEGLIGIBLE'}	12.967	2024-01-07 14:24:50	FALSE
62	The `response.parts` quick accessor only works for a single candidate, but none were returned. Check the `response.prompt_feedback` to see if the prompt was blocked.		1.254	2024-01-07 14:24:51	TRUE
63	C) Erythema nodosum Das Erythema nodosum ist eine akute, meist durch Infektionen oder Medikamente ausgelöste, schmerzhafte Entzündung der Subkutis. Es tritt vor allem bei jungen Frauen auf und manifestiert sich mit roten, schmerzhaften Knoten an den Streckseiten der Unterschenkel. Das Erythema nodosum verschwindet in der Regel nach einigen Wochen folgenlos.	{'HARM_CATEGORY_SEXUALLY_EXPLICIT': 'NEGLIGIBLE', 'HARM_CATEGORY_HATE_SPEECH': 'NEGLIGIBLE', 'HARM_CATEGORY_HARASSMENT': 'NEGLIGIBLE', 'HARM_CATEGORY_DANGEROUS_CONTENT': 'NEGLIGIBLE'}	7.042	2024-01-07 14:24:58	FALSE
64	C) Neurofibromatose Typ I Die genannten Symptome passen am ehesten zur Diagnose einer Neurofibromatose Typ I (NF1). Diese ist eine autosomal-dominante Phakomatose, die durch Mutationen im NF1-Gen verursacht wird. Typisch für die NF1 sind multiple Café-au-lait-Flecken, Lisch-Knötchen und Neurofibrome.	{'HARM_CATEGORY_SEXUALLY_EXPLICIT': 'NEGLIGIBLE', 'HARM_CATEGORY_HATE_SPEECH': 'NEGLIGIBLE', 'HARM_CATEGORY_HARASSMENT': 'NEGLIGIBLE', 'HARM_CATEGORY_DANGEROUS_CONTENT': 'NEGLIGIBLE'}	6.773	2024-01-07 14:25:05	FALSE
65	D) COPD COPD ist die wahrscheinlichste Diagnose, da der Patient eine chronische Atemnot hat, die sich bei Belastung verstärkt. Er ist ein ehemaliger Raucher und hat eine Adipositas. Die Spirometrie zeigt eine verminderte Einsekundenkapazität, die sich nach Applikation von Salbutamol nicht signifikant verändert. Dies ist typisch für eine COPD.	{'HARM_CATEGORY_SEXUALLY_EXPLICIT': 'NEGLIGIBLE', 'HARM_CATEGORY_HATE_SPEECH': 'NEGLIGIBLE', 'HARM_CATEGORY_HARASSMENT': 'NEGLIGIBLE', 'HARM_CATEGORY_DANGEROUS_CONTENT': 'NEGLIGIBLE'}	7.021	2024-01-07 14:25:12	FALSE
66	A) solide Raumforderung der rechten Nebenniere Die CT zeigt eine Raumforderung der rechten Nebenniere mit inhomogener Kontrastmittelanreicherung. Es handelt sich hierbei um eine solide Raumforderung, die am ehesten einem Tumor entspricht.	{'HARM_CATEGORY_SEXUALLY_EXPLICIT': 'NEGLIGIBLE', 'HARM_CATEGORY_HATE_SPEECH': 'NEGLIGIBLE', 'HARM_CATEGORY_HARASSMENT': 'NEGLIGIBLE', 'HARM_CATEGORY_DANGEROUS_CONTENT': 'NEGLIGIBLE'}	6.366	2024-01-07 14:25:18	FALSE
67	D) hämolytisch-urämisches Syndrom Das hämolytisch-urämische Syndrom (HUS) ist eine akute thrombotisch-thrombozytopenische Mikroangiopathie, die durch eine Schädigung der Endothelzellen der kleinen Blutgefäße gekennzeichnet ist. HUS kann durch verschiedene Ursachen ausgelöst werden, z.B. durch eine Infektion mit Shiga-Toxin-bildenden Bakterien (z.B. EHEC) oder durch eine Autoimmunerkrankung. HUS t…	{'HARM_CATEGORY_SEXUALLY_EXPLICIT': 'NEGLIGIBLE', 'HARM_CATEGORY_HATE_SPEECH': 'NEGLIGIBLE', 'HARM_CATEGORY_HARASSMENT': 'NEGLIGIBLE', 'HARM_CATEGORY_DANGEROUS_CONTENT': 'NEGLIGIBLE'}	9.942	2024-01-07 14:25:28	FALSE
68	D) Zwerchfellhernie rechts Das Röntgenbild zeigt eine massive Verschiebung des Mediastinums nach rechts. Die Lunge ist dort komprimiert, während sie links überbläht ist. Dies deutet auf eine Zwerchfellhernie rechts hin, bei der ein Teil des Darms durch eine Lücke im Zwerchfell in den Thorax gelangt ist. Dies kann zu Atembeschwerden führen, da das Zwerchfell nicht mehr richtig arbeiten kann.	{'HARM_CATEGORY_SEXUALLY_EXPLICIT': 'NEGLIGIBLE', 'HARM_CATEGORY_HATE_SPEECH': 'NEGLIGIBLE', 'HARM_CATEGORY_HARASSMENT': 'NEGLIGIBLE', 'HARM_CATEGORY_DANGEROUS_CONTENT': 'NEGLIGIBLE'}	6.536	2024-01-07 14:25:35	FALSE
69	C) Erythema nodosum Das Erythema nodosum ist eine akute, schmerzhafte Entzündung der subkutanen Fettgewebes, die mit einer charakteristischen rötlich-blauen Verfärbung der Haut einhergeht. Die Erkrankung tritt am häufigsten bei jungen Frauen auf und wird in vielen Fällen durch eine Infektion (z. B. Streptokokken, Yersinien, Mykobakterien) oder durch Medikamente (z. B. Sulfonamide, orale Kontrazep…	{'HARM_CATEGORY_SEXUALLY_EXPLICIT': 'NEGLIGIBLE', 'HARM_CATEGORY_HATE_SPEECH': 'NEGLIGIBLE', 'HARM_CATEGORY_HARASSMENT': 'NEGLIGIBLE', 'HARM_CATEGORY_DANGEROUS_CONTENT': 'NEGLIGIBLE'}	9.013	2024-01-07 14:25:44	FALSE
70	D) polymorphe Lichtdermatose Es handelt sich um eine polymorphe Lichtdermatose (PLD), die durch eine allergische Reaktion auf UV-Strahlung ausgelöst wird. Die PLD tritt häufig im Frühjahr oder nach Urlaubsbeginn auf, wenn die Haut noch nicht an die Sonne gewöhnt ist. Die Symptome sind juckende, rote Flecken, die sich zu Bläschen oder Quaddeln entwickeln können. Die Läsionen heilen in der Regel in…	{'HARM_CATEGORY_SEXUALLY_EXPLICIT': 'NEGLIGIBLE', 'HARM_CATEGORY_HATE_SPEECH': 'NEGLIGIBLE', 'HARM_CATEGORY_HARASSMENT': 'NEGLIGIBLE', 'HARM_CATEGORY_DANGEROUS_CONTENT': 'NEGLIGIBLE'}	9.535	2024-01-07 14:25:53	FALSE
71	E) pigmentierte seborrhoische Warze Die Läsion ist eine gutartige Hauttumoren, die aus Zellen der Epidermis (Basalzellschicht) hervorgeht. Sie ist in der Regel gutartig und verursacht keine Beschwerden. Eine maligne Transformation ist möglich, aber sehr selten.	{'HARM_CATEGORY_SEXUALLY_EXPLICIT': 'NEGLIGIBLE', 'HARM_CATEGORY_HATE_SPEECH': 'NEGLIGIBLE', 'HARM_CATEGORY_HARASSMENT': 'NEGLIGIBLE', 'HARM_CATEGORY_DANGEROUS_CONTENT': 'NEGLIGIBLE'}	6.397	2024-01-07 14:26:00	FALSE
72	E) Erythema (exsudativum) multiforme majus als Arzneimittelreaktion Das Erythema multiforme (EM) ist eine akute, selbstlimitierende, allergische Reaktion auf Medikamente oder Infektionen. Das EM majus ist eine schwerwiegendere Form des EM und kann mit Blasenbildung und Schleimhautbeteiligung einhergehen. Die Läsionen des EM sind typischerweise symmetrisch und betreffen die Haut der Extremitäten, …	{'HARM_CATEGORY_SEXUALLY_EXPLICIT': 'NEGLIGIBLE', 'HARM_CATEGORY_HATE_SPEECH': 'NEGLIGIBLE', 'HARM_CATEGORY_HARASSMENT': 'NEGLIGIBLE', 'HARM_CATEGORY_DANGEROUS_CONTENT': 'NEGLIGIBLE'}	9.829	2024-01-07 14:26:10	FALSE
73	B) niedrigdosiert Glukokortikoide p.o. Die Patientin hat eine Polyarthritis, die durch die Schwellung der Fingermittel- und -endgelenke gekennzeichnet ist. Die Gelenke sind gerötet und schmerzhaft. Die Patientin hat eine erhöhte Blutsenkungsgeschwindigkeit (BKS), was auf eine Entzündung hinweist. Das C-reaktive Protein (CRP) ist jedoch nicht erhöht, was auf eine eher geringe Entzündungsaktivität …	{'HARM_CATEGORY_SEXUALLY_EXPLICIT': 'NEGLIGIBLE', 'HARM_CATEGORY_HATE_SPEECH': 'NEGLIGIBLE', 'HARM_CATEGORY_HARASSMENT': 'NEGLIGIBLE', 'HARM_CATEGORY_DANGEROUS_CONTENT': 'NEGLIGIBLE'}	10.687	2024-01-07 14:26:20	FALSE
74	C) Es handelt sich um eine harmlose Hypertrophie bzw. Hyperplasie des retinalen Pigmentepithels, die keiner Kontrolle bedarf. Bei dem Patienten findet sich eine umschriebene, dunkelbraune Verfärbung ohne Prominenz im Bereich der temporalen unteren Gefäßstraße des rechten Augenhintergrundes. Die Netzhaut liegt überall an. Es handelt sich mit großer Wahrscheinlichkeit um eine harmlose Hypertrophie …	{'HARM_CATEGORY_SEXUALLY_EXPLICIT': 'NEGLIGIBLE', 'HARM_CATEGORY_HATE_SPEECH': 'NEGLIGIBLE', 'HARM_CATEGORY_HARASSMENT': 'NEGLIGIBLE', 'HARM_CATEGORY_DANGEROUS_CONTENT': 'NEGLIGIBLE'}	7.211	2024-01-07 14:26:27	FALSE
75	B) endogene (Candida-)Mykose Candida-Endophthalmitis nach parenteraler Ernährung.	{'HARM_CATEGORY_SEXUALLY_EXPLICIT': 'NEGLIGIBLE', 'HARM_CATEGORY_HATE_SPEECH': 'NEGLIGIBLE', 'HARM_CATEGORY_HARASSMENT': 'NEGLIGIBLE', 'HARM_CATEGORY_DANGEROUS_CONTENT': 'NEGLIGIBLE'}	6.223	2024-01-07 14:26:34	FALSE
76	D) Spannungspneumothorax links Die Röntgenaufnahme zeigt einen Kollaps der linken Lunge und eine Verschiebung des Mediastinums nach rechts. Dies deutet auf einen Spannungspneumothorax links hin. Ein Spannungspneumothorax ist ein medizinischer Notfall, der durch die Ansammlung von Luft oder Gas im Pleuraraum verursacht wird. Dies führt zu einem Kollaps der Lunge und einer Verschiebung des Mediasti…	{'HARM_CATEGORY_SEXUALLY_EXPLICIT': 'NEGLIGIBLE', 'HARM_CATEGORY_HATE_SPEECH': 'NEGLIGIBLE', 'HARM_CATEGORY_HARASSMENT': 'NEGLIGIBLE', 'HARM_CATEGORY_DANGEROUS_CONTENT': 'NEGLIGIBLE'}	8.177	2024-01-07 14:26:42	FALSE
77	E) distale Radiusfraktur, Sprengung des Radioulnargelenkes, Metakarpale-I-Fraktur und Irritation des N. ulnaris Die Röntgenaufnahme zeigt eine distale Radiusfraktur, eine Sprengung des Radioulnargelenkes, eine Metakarpale-I-Fraktur und eine Irritation des N. ulnaris.	{'HARM_CATEGORY_SEXUALLY_EXPLICIT': 'NEGLIGIBLE', 'HARM_CATEGORY_HATE_SPEECH': 'NEGLIGIBLE', 'HARM_CATEGORY_HARASSMENT': 'NEGLIGIBLE', 'HARM_CATEGORY_DANGEROUS_CONTENT': 'NEGLIGIBLE'}	7.036	2024-01-07 14:26:49	FALSE
78	A) Daumensattelgelenkarthrose (Rhizarthrose) Die Patientin ist 61 Jahre alt und hat Schmerzen im Bereich des Daumensattelgelenks. Das Röntgenbild zeigt eine degenerative Veränderung des Daumensattelgelenks, die für die Beschwerden der Patientin verantwortlich sein kann.	{'HARM_CATEGORY_SEXUALLY_EXPLICIT': 'NEGLIGIBLE', 'HARM_CATEGORY_HATE_SPEECH': 'NEGLIGIBLE', 'HARM_CATEGORY_HARASSMENT': 'NEGLIGIBLE', 'HARM_CATEGORY_DANGEROUS_CONTENT': 'NEGLIGIBLE'}	6.365	2024-01-07 14:26:55	FALSE
79	B) osteoporotische Wirbelkörperfraktur. Die Patientin ist 84 Jahre alt und hat Osteoporose. Sie ist gestürzt und hat sich dabei einen Wirbelkörper gebrochen. Die Röntgenaufnahme zeigt eine Kompressionsfraktur des 12. Brustwirbelkörpers.	{'HARM_CATEGORY_SEXUALLY_EXPLICIT': 'NEGLIGIBLE', 'HARM_CATEGORY_HATE_SPEECH': 'NEGLIGIBLE', 'HARM_CATEGORY_HARASSMENT': 'NEGLIGIBLE', 'HARM_CATEGORY_DANGEROUS_CONTENT': 'NEGLIGIBLE'}	22.853	2024-01-07 14:27:18	FALSE
80	A) degenerative Veränderungen Degenerative Veränderungen sind die wahrscheinlichste Diagnose, da die Röntgenaufnahme einer 76-jährigen Patientin mit Rückenschmerzen, die seit einigen Jahren bestehen und langsam progredient verlaufen sind, zeigt, dass die Wirbelkörper im Bereich der Lendenwirbelsäule abgeflacht sind und die Bandscheibenräume verschmälert sind. Dies sind typische Zeichen für degene…	{'HARM_CATEGORY_SEXUALLY_EXPLICIT': 'NEGLIGIBLE', 'HARM_CATEGORY_HATE_SPEECH': 'NEGLIGIBLE', 'HARM_CATEGORY_HARASSMENT': 'NEGLIGIBLE', 'HARM_CATEGORY_DANGEROUS_CONTENT': 'NEGLIGIBLE'}	6.915	2024-01-07 14:27:25	FALSE
81	B) M. Köhler I Beim Morbus Köhler I handelt es sich um eine aseptische Knochennekrose des Os naviculare, die meist bei Kindern zwischen 4 und 10 Jahren auftritt. Bei Erwachsenen ist diese Erkrankung sehr selten. Das Röntgenbild zeigt eine Verdichtung des Os naviculare, welches zudem etwas fragmentiert erscheint. Diese Veränderungen sind typisch für den Morbus Köhler I.	{'HARM_CATEGORY_SEXUALLY_EXPLICIT': 'NEGLIGIBLE', 'HARM_CATEGORY_HATE_SPEECH': 'NEGLIGIBLE', 'HARM_CATEGORY_HARASSMENT': 'NEGLIGIBLE', 'HARM_CATEGORY_DANGEROUS_CONTENT': 'NEGLIGIBLE'}	6.365	2024-01-07 14:27:31	FALSE
82	A) Streptokokken-Angina. Die Abbildung zeigt typische weißliche Beläge auf den Mandeln, die leicht abwischbar sind.	{'HARM_CATEGORY_SEXUALLY_EXPLICIT': 'NEGLIGIBLE', 'HARM_CATEGORY_HATE_SPEECH': 'NEGLIGIBLE', 'HARM_CATEGORY_HARASSMENT': 'NEGLIGIBLE', 'HARM_CATEGORY_DANGEROUS_CONTENT': 'NEGLIGIBLE'}	7.125	2024-01-09 21:41:39	FALSE
83	C) sog. Widerlagerverletzungen bei Vergewaltigungsversuch Die Verletzungen sind Kratzspuren, die durch die Fingernägel des Täters entstanden sind, als er versuchte, das Opfer zu Boden zu reißen und zu überwältigen. Die Frau hat sich gewehrt und versucht, sich zu befreien, was zu den Kratzspuren geführt hat.	{'HARM_CATEGORY_SEXUALLY_EXPLICIT': 'NEGLIGIBLE', 'HARM_CATEGORY_HATE_SPEECH': 'NEGLIGIBLE', 'HARM_CATEGORY_HARASSMENT': 'NEGLIGIBLE', 'HARM_CATEGORY_DANGEROUS_CONTENT': 'NEGLIGIBLE'}	19.886	2024-01-07 14:27:53	FALSE
84	B) Es bestätigt eine Translokationstrisomie 21 bei der Ratsuchenden. Das Karyogramm zeigt eine balancierte Translokation zwischen den Chromosomen 14 und 21. Dabei ist ein Bruch im langen Arm des Chromosoms 14 (q21) und im langen Arm des Chromosoms 21 (q22) zu erkennen. Das bedeutet, dass ein Teil des Chromosoms 14 an das Chromosom 21 transloziert wurde und umgekehrt. Da die Translokation jedoch b…	{'HARM_CATEGORY_SEXUALLY_EXPLICIT': 'NEGLIGIBLE', 'HARM_CATEGORY_HATE_SPEECH': 'NEGLIGIBLE', 'HARM_CATEGORY_HARASSMENT': 'NEGLIGIBLE', 'HARM_CATEGORY_DANGEROUS_CONTENT': 'NEGLIGIBLE'}	6.681	2024-01-07 14:27:59	FALSE
85	B) Upside-down-Magen. Die Abbildung zeigt eine Ösophagusbreischluckuntersuchung mit einem Upside-down-Magen. Der Magen ist dabei um 180 Grad gedreht, sodass der Magenausgang nach oben und der Magenfundus nach unten zeigt. Diese Drehung kann durch eine Hiatushernie verursacht werden, bei der ein Teil des Magens durch eine Lücke im Zwerchfell in den Brustraum gelangt.	{'HARM_CATEGORY_SEXUALLY_EXPLICIT': 'NEGLIGIBLE', 'HARM_CATEGORY_HATE_SPEECH': 'NEGLIGIBLE', 'HARM_CATEGORY_HARASSMENT': 'NEGLIGIBLE', 'HARM_CATEGORY_DANGEROUS_CONTENT': 'NEGLIGIBLE'}	6.9880000000000000	2024-01-07 14:28:06	FALSE
86	B) Knochenmarkpunktion mit Knochenmarkstanzbiopsie inklusive Lymphozyten-Subtypisierung zum Ausschluss einer refraktären Anämie und eines Felty-Syndroms. Die Patientin ist 72 Jahre alt und hat seit über 30 Jahren eine rheumatoide Arthritis. Sie nimmt seit langem Prednisolon und Methotrexat ein. In den letzten Monaten hat sie zusätzlich zu den Gelenkschmerzen auch Nackenschmerzen und eine Fallneig…	{'HARM_CATEGORY_SEXUALLY_EXPLICIT': 'NEGLIGIBLE', 'HARM_CATEGORY_HATE_SPEECH': 'NEGLIGIBLE', 'HARM_CATEGORY_HARASSMENT': 'NEGLIGIBLE', 'HARM_CATEGORY_DANGEROUS_CONTENT': 'NEGLIGIBLE'}	15.941	2024-01-07 16:08:15	FALSE
87	A) Das MRT-Bild zeigt eine lumbale Spinalkanalstenose. Der Befund passt zur neurologischen Symptomatik. Das MRT-Bild zeigt eine Verengung des Spinalkanals im Bereich der Lendenwirbelsäule. Dies kann zu einer Kompression des Rückenmarks und der Nervenwurzeln führen, was die Schmerzen und die neurologischen Symptome des Patienten erklären würde.	{'HARM_CATEGORY_SEXUALLY_EXPLICIT': 'NEGLIGIBLE', 'HARM_CATEGORY_HATE_SPEECH': 'NEGLIGIBLE', 'HARM_CATEGORY_HARASSMENT': 'NEGLIGIBLE', 'HARM_CATEGORY_DANGEROUS_CONTENT': 'NEGLIGIBLE'}	7.258	2024-01-07 16:08:23	FALSE
88	A) Heberden-Arthrose. Die Heberden-Arthrose ist eine degenerative Gelenkerkrankung, die vor allem die Fingerendgelenke betrifft. Sie tritt häufig bei älteren Menschen auf und wird durch eine Abnutzung des Knorpels verursacht. Die Symptome der Heberden-Arthrose sind Schmerzen, Schwellungen und Steifheit der Fingergelenke. Die Gelenke können auch gerötet und warm sein. Die Heberden-Arthrose ist ein…	{'HARM_CATEGORY_SEXUALLY_EXPLICIT': 'NEGLIGIBLE', 'HARM_CATEGORY_HATE_SPEECH': 'NEGLIGIBLE', 'HARM_CATEGORY_HARASSMENT': 'NEGLIGIBLE', 'HARM_CATEGORY_DANGEROUS_CONTENT': 'NEGLIGIBLE'}	7.68	2024-01-07 16:08:30	FALSE
89	C) M. Osler (hereditäre hämorrhagische Teleangiektasie) Die Patientin hat eine rezidivierende Epistaxis und Teleangiektasien an der Zunge und den Lippen. Dies sind typische Symptome für eine hereditäre hämorrhagische Teleangiektasie (HHT). Die HHT ist eine autosomal-dominante Erkrankung, die durch Mutationen in den Genen ACVRL1, ENG und SMAD4 verursacht wird. Die HHT führt zu einer Bildung von Te…	{'HARM_CATEGORY_SEXUALLY_EXPLICIT': 'NEGLIGIBLE', 'HARM_CATEGORY_HATE_SPEECH': 'NEGLIGIBLE', 'HARM_CATEGORY_HARASSMENT': 'NEGLIGIBLE', 'HARM_CATEGORY_DANGEROUS_CONTENT': 'NEGLIGIBLE'}	11.315	2024-01-07 16:08:42	FALSE
90	C) Arzneimittelexanthem Die Patientin hat rote Flecken an den Beinen, die neu aufgetreten sind. Klinisch wird ein Zusammenhang mit einem neu verordneten Medikament vermutet. Das Biopsat zeigt eine Orthokeratose über eher schmalem Epithel mit kräftiger Spongiose und Exozytose von Lymphozyten. Auch einige eosinophile Granulozyten sind zu finden. Fokal betont basale Auflockerung. Im oberen Korium Öd…	{'HARM_CATEGORY_SEXUALLY_EXPLICIT': 'NEGLIGIBLE', 'HARM_CATEGORY_HATE_SPEECH': 'NEGLIGIBLE', 'HARM_CATEGORY_HARASSMENT': 'NEGLIGIBLE', 'HARM_CATEGORY_DANGEROUS_CONTENT': 'NEGLIGIBLE'}	8.951	2024-01-07 16:08:50	FALSE
91	The `response.parts` quick accessor only works for a single candidate, but none were returned. Check the `response.prompt_feedback` to see if the prompt was blocked.		0.932	2024-01-07 16:08:51	TRUE
92	B) AV-Block 2. Grades Typ Wenckebach. Es handelt sich um einen AV-Block 2. Grades Typ Wenckebach, da die PQ-Zeit (Abstand zwischen Vorhof- und Kammererregung) allmählich länger wird, bis eine Kammererregung ausfällt.	{'HARM_CATEGORY_SEXUALLY_EXPLICIT': 'NEGLIGIBLE', 'HARM_CATEGORY_HATE_SPEECH': 'NEGLIGIBLE', 'HARM_CATEGORY_HARASSMENT': 'NEGLIGIBLE', 'HARM_CATEGORY_DANGEROUS_CONTENT': 'NEGLIGIBLE'}	6.334	2024-01-07 16:08:58	FALSE
93	D) Subduralblutung. Die CT-Aufnahme zeigt eine hyperdense (weiße) sichelförmige Raumforderung zwischen dem Gehirn und der Schädeldecke. Dies ist ein klassisches Zeichen für eine Subduralblutung.	{'HARM_CATEGORY_SEXUALLY_EXPLICIT': 'NEGLIGIBLE', 'HARM_CATEGORY_HATE_SPEECH': 'NEGLIGIBLE', 'HARM_CATEGORY_HARASSMENT': 'NEGLIGIBLE', 'HARM_CATEGORY_DANGEROUS_CONTENT': 'NEGLIGIBLE'}	6.032	2024-01-07 16:09:04	FALSE
94	B) erniedrigter Haptoglobinwert im Serum. Erniedrigte Haptoglobinwerte sind typisch für einen intravasalen Hämolyse, die bei diesem Patienten aufgrund der mechanischen Schädigung der Erythrozyten durch die künstliche Herzklappe wahrscheinlich ist.	{'HARM_CATEGORY_SEXUALLY_EXPLICIT': 'NEGLIGIBLE', 'HARM_CATEGORY_HATE_SPEECH': 'NEGLIGIBLE', 'HARM_CATEGORY_HARASSMENT': 'NEGLIGIBLE', 'HARM_CATEGORY_DANGEROUS_CONTENT': 'NEGLIGIBLE'}	6.553	2024-01-07 16:09:10	FALSE
95	A) Adenokarzinom. Adenokarzinome sind die häufigste Art von Lungenkrebs bei Nichtrauchern und Frauen. Sie entstehen aus den Zellen der kleinen Luftwege und sind oft peripher gelegen. Das Adenokarzinom ist in der Regel ein langsam wachsender Tumor, der sich gut operieren lässt.	{'HARM_CATEGORY_SEXUALLY_EXPLICIT': 'NEGLIGIBLE', 'HARM_CATEGORY_HATE_SPEECH': 'NEGLIGIBLE', 'HARM_CATEGORY_HARASSMENT': 'NEGLIGIBLE', 'HARM_CATEGORY_DANGEROUS_CONTENT': 'NEGLIGIBLE'}	6.146	2024-01-07 16:09:16	FALSE
96	B) Angina follicularis. Die Abbildung zeigt einen typischen Befund einer Angina follicularis. Es handelt sich um eine bakterielle Infektion der Gaumenmandeln, die durch eine Ansammlung von Eiter in den Follikeln der Mandeln gekennzeichnet ist. Die Mandeln sind gerötet und geschwollen, und es können sich weiße oder gelbe Flecken auf der Oberfläche der Mandeln bilden. Die Angina follicularis wird i…	{'HARM_CATEGORY_SEXUALLY_EXPLICIT': 'NEGLIGIBLE', 'HARM_CATEGORY_HATE_SPEECH': 'NEGLIGIBLE', 'HARM_CATEGORY_HARASSMENT': 'NEGLIGIBLE', 'HARM_CATEGORY_DANGEROUS_CONTENT': 'NEGLIGIBLE'}	7.301	2024-01-07 16:09:24	FALSE
97	E) Es muss eine Neoplasie erwogen werden; eine (histo)pathologische Untersuchung ist indiziert. Bei dem Patienten zeigt sich eine solitäre, scharf begrenzte, rötlich-braune Plaque mit feiner Schuppung. Es handelt sich mit großer Wahrscheinlichkeit um ein Basalzellkarzinom. Dieses sollte histopathologisch abgeklärt und ggf. operativ entfernt werden.	{'HARM_CATEGORY_SEXUALLY_EXPLICIT': 'NEGLIGIBLE', 'HARM_CATEGORY_HATE_SPEECH': 'NEGLIGIBLE', 'HARM_CATEGORY_HARASSMENT': 'NEGLIGIBLE', 'HARM_CATEGORY_DANGEROUS_CONTENT': 'NEGLIGIBLE'}	7.84	2024-01-07 16:09:32	FALSE
98	B) Frage nach Tonsillitiden oder anderen Infekten der oberen Luftwege 2-3 Wochen vor Auftreten der Hautveränderungen Die Patientin leidet an Erythema nodosum. Typisch für Erythema nodosum sind schmerzhafte, rötlich-blaue Knoten an den Streckseiten der Unterschenkel. Die Erkrankung tritt häufig in Zusammenhang mit Infektionen der oberen Luftwege, Yersinien-Enterokolitis oder auch chronisch-entzünd…	{'HARM_CATEGORY_SEXUALLY_EXPLICIT': 'NEGLIGIBLE', 'HARM_CATEGORY_HATE_SPEECH': 'NEGLIGIBLE', 'HARM_CATEGORY_HARASSMENT': 'NEGLIGIBLE', 'HARM_CATEGORY_DANGEROUS_CONTENT': 'NEGLIGIBLE'}	7.28	2024-01-07 16:09:39	FALSE
99	The `response.parts` quick accessor only works for a single candidate, but none were returned. Check the `response.prompt_feedback` to see if the prompt was blocked.		1.215	2024-01-07 16:09:40	TRUE
100	B) ein Makrolid Eine Chlamydien-Pneumonie wird in der Regel mit einem Makrolid (z. B. Azithromycin) behandelt.	{'HARM_CATEGORY_SEXUALLY_EXPLICIT': 'NEGLIGIBLE', 'HARM_CATEGORY_HATE_SPEECH': 'NEGLIGIBLE', 'HARM_CATEGORY_HARASSMENT': 'NEGLIGIBLE', 'HARM_CATEGORY_DANGEROUS_CONTENT': 'NEGLIGIBLE'}	5.716	2024-01-07 16:09:46	FALSE
101	A) vordere Kniegelenkluxation. Bei einer vorderen Kniegelenkluxation ist die Kniescheibe aus ihrer normalen Position gerutscht und liegt nun vor dem Kniegelenk. Dies kann durch eine plötzliche Drehbewegung des Beines passieren, wie es beim Fußballspielen der Fall sein kann. Die Kniescheibe kann dann nicht mehr richtig in ihre Position zurückgleiten und das Kniegelenk ist blockiert. Der Patient ha…	{'HARM_CATEGORY_SEXUALLY_EXPLICIT': 'NEGLIGIBLE', 'HARM_CATEGORY_HATE_SPEECH': 'NEGLIGIBLE', 'HARM_CATEGORY_HARASSMENT': 'NEGLIGIBLE', 'HARM_CATEGORY_DANGEROUS_CONTENT': 'NEGLIGIBLE'}	7.1	2024-01-07 16:09:53	FALSE
102	D) Zenker-Divertikel. Das Zenker-Divertikel ist eine Aussackung der Speiseröhre, die durch eine Schwäche der Muskelschicht entsteht. Es befindet sich in der Nähe des Übergangs von der Speiseröhre zum Magen. Die Beschwerden treten meist schleichend auf und können zu Schluckbeschwerden, Druckgefühl im Brustkorb und Regurgitation führen. Die Diagnose wird durch eine Röntgenuntersuchung gestellt. Die…	{'HARM_CATEGORY_SEXUALLY_EXPLICIT': 'NEGLIGIBLE', 'HARM_CATEGORY_HATE_SPEECH': 'NEGLIGIBLE', 'HARM_CATEGORY_HARASSMENT': 'NEGLIGIBLE', 'HARM_CATEGORY_DANGEROUS_CONTENT': 'NEGLIGIBLE'}	6.423	2024-01-07 16:09:59	FALSE
103	A) Dichteminderung der Stammganglien infolge des beginnenden Infarktödems Die CT-Aufnahmen zeigen eine hyperdense, sichelförmige Struktur, die sich im Bereich der rechten mittleren Schädelgrube befindet. Diese Struktur stellt ein Mediainfarkt dar, bei dem es sich um einen Verschluss der Arteria carotis interna handelt. Mediainfarkte treten meist bei jüngeren Patienten auf, die keine weiteren vask…	{'HARM_CATEGORY_SEXUALLY_EXPLICIT': 'NEGLIGIBLE', 'HARM_CATEGORY_HATE_SPEECH': 'NEGLIGIBLE', 'HARM_CATEGORY_HARASSMENT': 'NEGLIGIBLE', 'HARM_CATEGORY_DANGEROUS_CONTENT': 'NEGLIGIBLE'}	7.47	2024-01-07 16:10:07	FALSE
104	C) Als typisches histologisches Merkmal lassen sich parallele Kernreihen (sogenannte Kernpalisaden) erkennen. Das Bild zeigt ein typisches histologisches Merkmal eines Neurinoms, sogenannte Kernpalisaden. Neurinome kommen im Kleinhirnbrückenwinkel gehäuft vor und treten gelegentlich auch multilokulär auf. Sie sind gutartige Tumoren, die von den Schwann-Zellen der Nerven ausgehen. Ependymome komme…	{'HARM_CATEGORY_SEXUALLY_EXPLICIT': 'NEGLIGIBLE', 'HARM_CATEGORY_HATE_SPEECH': 'NEGLIGIBLE', 'HARM_CATEGORY_HARASSMENT': 'NEGLIGIBLE', 'HARM_CATEGORY_DANGEROUS_CONTENT': 'NEGLIGIBLE'}	10.26	2024-01-08 08:17:02	FALSE
105	E) kontaktlinsenassoziierte (ulzerierende) Keratitis Das Bild zeigt eine eitrige Entzündung der Hornhaut, die durch eine Infektion mit Bakterien oder Pilzen verursacht wurde. Die Patientin hat angegeben, dass sie ihre Kontaktlinsen während einer Campingtour in Marokko auch nachts getragen hat. Dies ist ein Risikofaktor für eine Infektion, da die Kontaktlinsen die Tränenflüssigkeit aufsaugen und s…	{'HARM_CATEGORY_SEXUALLY_EXPLICIT': 'NEGLIGIBLE', 'HARM_CATEGORY_HATE_SPEECH': 'NEGLIGIBLE', 'HARM_CATEGORY_HARASSMENT': 'NEGLIGIBLE', 'HARM_CATEGORY_DANGEROUS_CONTENT': 'NEGLIGIBLE'}	7.904	2024-01-08 08:17:11	FALSE
106	E) Temporal oben am Fundus findet sich ein traktives Hufeisenforamen mit einer umschriebenen Netzhautablösung. Das Fundusbild zeigt eine umschriebene, bullöse Netzhautablösung temporal oben. Die Netzhaut ist in diesem Bereich nicht mehr an die darunterliegende Aderhaut anliegend. Stattdessen befindet sich zwischen diesen beiden Schichten eine klare Flüssigkeit. Die Netzhautablösung wird durch ein…	{'HARM_CATEGORY_SEXUALLY_EXPLICIT': 'NEGLIGIBLE', 'HARM_CATEGORY_HATE_SPEECH': 'NEGLIGIBLE', 'HARM_CATEGORY_HARASSMENT': 'NEGLIGIBLE', 'HARM_CATEGORY_DANGEROUS_CONTENT': 'NEGLIGIBLE'}	8.671	2024-01-08 08:17:21	FALSE
107	D) Zu den typischen Symptomen gehört ein Hebungsdefizit des Auges. Bei der Patientin zeigt sich ein „hängender Tropfen“ im Bereich des linken Orbitabodens. Dies ist ein Hinweis auf eine Fraktur des Jochbeins. Typische Symptome einer Jochbeinfraktur sind ein Hebungsdefizit des Auges, ein Taubheitsgefühl im Bereich der linken Wange und Motilitätsstörungen des linken Auges.	{'HARM_CATEGORY_SEXUALLY_EXPLICIT': 'NEGLIGIBLE', 'HARM_CATEGORY_HATE_SPEECH': 'NEGLIGIBLE', 'HARM_CATEGORY_HARASSMENT': 'NEGLIGIBLE', 'HARM_CATEGORY_DANGEROUS_CONTENT': 'NEGLIGIBLE'}	6.983	2024-01-08 08:17:29	FALSE
108	C) Die Durchführung einer Tonschwellenaudiometrie ist sinnvoll. Eine Tonschwellenaudiometrie ist nicht sinnvoll, da bei einer Infektion mit dem Varizella-Zoster-Virus (Herpes Zoster oticus) in der Regel keine Innenohrschwerhörigkeit auftritt. Stattdessen sind Gleichgewichtsstörungen und ein Tinnitus mögliche Symptome.	{'HARM_CATEGORY_SEXUALLY_EXPLICIT': 'NEGLIGIBLE', 'HARM_CATEGORY_HATE_SPEECH': 'NEGLIGIBLE', 'HARM_CATEGORY_HARASSMENT': 'NEGLIGIBLE', 'HARM_CATEGORY_DANGEROUS_CONTENT': 'NEGLIGIBLE'}	12.206	2024-01-08 08:17:42	FALSE
109	B) Femurkopfnekrose. Die Hüftübersichtsaufnahme zeigt eine subchondrale Aufhellungszone im Bereich des rechten Femurkopfes, die typisch für eine beginnende Femurkopfnekrose ist.	{'HARM_CATEGORY_SEXUALLY_EXPLICIT': 'NEGLIGIBLE', 'HARM_CATEGORY_HATE_SPEECH': 'NEGLIGIBLE', 'HARM_CATEGORY_HARASSMENT': 'NEGLIGIBLE', 'HARM_CATEGORY_DANGEROUS_CONTENT': 'NEGLIGIBLE'}	6.7	2024-01-08 08:17:50	FALSE
110	E) Nach Diagnosestellung ist bei diesem Patienten die unverzügliche Einleitung einer parenteralen Therapie mit Deferoxamin erforderlich. Eine parenterale Therapie mit Deferoxamin ist nur bei einer akuten Eisenüberdosierung indiziert. Bei der Hämochromatose ist eine orale Therapie mit Deferoxamin oder Desferal ausreichend.	{'HARM_CATEGORY_SEXUALLY_EXPLICIT': 'NEGLIGIBLE', 'HARM_CATEGORY_HATE_SPEECH': 'NEGLIGIBLE', 'HARM_CATEGORY_HARASSMENT': 'NEGLIGIBLE', 'HARM_CATEGORY_DANGEROUS_CONTENT': 'NEGLIGIBLE'}	7.634	2024-01-08 08:17:58	FALSE
111	C) Das Röntgenbild zeigt eine Skaphoidpseudarthrose im distalen Drittel. Die Patientin gibt Schmerzen beim Greifen mit der linken Hand an. Bei der Untersuchung findet sich ein Druckschmerz etwas distal der Tabatière an der linken Hand. Das Durchbewegen des linken Daumens wird als schmerzhaft angegeben. Das Röntgenbild der linken Hand zeigt eine Pseudarthrose des Skaphoids im distalen Drittel. Die…	{'HARM_CATEGORY_SEXUALLY_EXPLICIT': 'NEGLIGIBLE', 'HARM_CATEGORY_HATE_SPEECH': 'NEGLIGIBLE', 'HARM_CATEGORY_HARASSMENT': 'NEGLIGIBLE', 'HARM_CATEGORY_DANGEROUS_CONTENT': 'NEGLIGIBLE'}	7.256	2024-01-08 08:18:07	FALSE
112	C) sporozid Die wahrscheinlichste Diagnose ist Milzbrand, hervorgerufen durch Bacillus anthracis. Bei der abschließenden Schlussdesinfektion der Räume, in denen der Patient gelegen hat, ist für die eingesetzten Desinfektionsmittel am ehesten die спороzide Wirkung unverzichtbar, da Milzbranderreger Sporen bilden können, die sehr widerstandsfähig gegenüber Hitze, Trockenheit und Desinfektionsmittel…	{'HARM_CATEGORY_SEXUALLY_EXPLICIT': 'NEGLIGIBLE', 'HARM_CATEGORY_HATE_SPEECH': 'NEGLIGIBLE', 'HARM_CATEGORY_HARASSMENT': 'NEGLIGIBLE', 'HARM_CATEGORY_DANGEROUS_CONTENT': 'NEGLIGIBLE'}	6.831	2024-01-08 08:18:15	FALSE
113	A) dermaler melanozytärer Nävus Der melanozytäre Nävus (auch Muttermal genannt) ist eine gutartige Neubildung von Melanozyten, die sich in der Haut, seltener auch in Schleimhäuten oder im Zentralnervensystem befinden können. Melanozytäre Nävi sind in der Regel braun oder schwarz gefärbt, können aber auch eine rötliche oder violette Farbe aufweisen. Sie sind in der Regel rund oder oval und haben e…	{'HARM_CATEGORY_SEXUALLY_EXPLICIT': 'NEGLIGIBLE', 'HARM_CATEGORY_HATE_SPEECH': 'NEGLIGIBLE', 'HARM_CATEGORY_HARASSMENT': 'NEGLIGIBLE', 'HARM_CATEGORY_DANGEROUS_CONTENT': 'NEGLIGIBLE'}	8.729	2024-01-08 08:18:24	FALSE
114	B) N. ulnaris Der N. ulnaris verläuft an der ulnaren Seite des Handgelenks und innerviert die Muskeln des Kleinfingers und der ulnaren Seite des Ringfingers. Er ist auch für die Sensibilität der ulnaren Seite des Handgelenks und der ulnaren Seite der Hand zuständig. Eine Verletzung des N. ulnaris kann zu einer Lähmung der Muskeln des Kleinfingers und der ulnaren Seite des Ringfingers sowie zu ein…	{'HARM_CATEGORY_SEXUALLY_EXPLICIT': 'NEGLIGIBLE', 'HARM_CATEGORY_HATE_SPEECH': 'NEGLIGIBLE', 'HARM_CATEGORY_HARASSMENT': 'NEGLIGIBLE', 'HARM_CATEGORY_DANGEROUS_CONTENT': 'NEGLIGIBLE'}	8.104	2024-01-08 08:18:33	FALSE
115	B) Metastase eines malignen Melanoms Die Abbildung zeigt eine große, solitäre Läsion im Gehirn. Die Läsion ist gut abgegrenzt und hat eine unregelmäßige Form. Die Farbe der Läsion ist dunkelrot bis schwarz. Diese Befunde sind typisch für eine Metastase eines malignen Melanoms.	{'HARM_CATEGORY_SEXUALLY_EXPLICIT': 'NEGLIGIBLE', 'HARM_CATEGORY_HATE_SPEECH': 'NEGLIGIBLE', 'HARM_CATEGORY_HARASSMENT': 'NEGLIGIBLE', 'HARM_CATEGORY_DANGEROUS_CONTENT': 'NEGLIGIBLE'}	7.509	2024-01-08 08:18:42	FALSE
116	B) einen primären („idiopathischen“) Arterienastverschluss Die Abbildung zeigt eine typische Circinata-Figur („Circinata-Atoll“), die durch einen Verschluss eines retinalen Arterienastes verursacht wird. Die Circinata-Figur ist ein charakteristisches Zeichen für einen primären („idiopathischen“) Arterienastverschluss.	{'HARM_CATEGORY_SEXUALLY_EXPLICIT': 'NEGLIGIBLE', 'HARM_CATEGORY_HATE_SPEECH': 'NEGLIGIBLE', 'HARM_CATEGORY_HARASSMENT': 'NEGLIGIBLE', 'HARM_CATEGORY_DANGEROUS_CONTENT': 'NEGLIGIBLE'}	12.949	2024-01-08 08:18:56	FALSE
117	E) Verordnung einer antibiotischen Augensalbe und Kontrolle der Resorption des Hyposphagmas nach einer Woche Bei der Patientin liegt ein Hyposphagma vor, welches durch einen Stoß gegen das Auge entstanden ist. Das Hyposphagma ist eine Einblutung unter die Bindehaut, die durch einen Riss kleiner Blutgefäße verursacht wird. Es ist harmlos und heilt in der Regel innerhalb von ein bis zwei Wochen von…	{'HARM_CATEGORY_SEXUALLY_EXPLICIT': 'NEGLIGIBLE', 'HARM_CATEGORY_HATE_SPEECH': 'NEGLIGIBLE', 'HARM_CATEGORY_HARASSMENT': 'NEGLIGIBLE', 'HARM_CATEGORY_DANGEROUS_CONTENT': 'NEGLIGIBLE'}	7.663	2024-01-08 08:19:05	FALSE
118	D) Abszess im Stadium der Abkapselung Die Bilder zeigen eine ringförmige Kontrastmittelanreicherung, die für einen Abszess im Stadium der Abkapselung spricht.	{'HARM_CATEGORY_SEXUALLY_EXPLICIT': 'NEGLIGIBLE', 'HARM_CATEGORY_HATE_SPEECH': 'NEGLIGIBLE', 'HARM_CATEGORY_HARASSMENT': 'NEGLIGIBLE', 'HARM_CATEGORY_DANGEROUS_CONTENT': 'NEGLIGIBLE'}	6.636	2024-01-08 08:19:12	FALSE
119	B) hypertone Stammganglienblutung mit Ventrikeleinbruch Die Patientin ist 61 Jahre alt und hat eine rechtsseitige Hemiparese. Die CT-Bilder zeigen eine hyperdense Läsion im Bereich der linken Stammganglien mit Einbruch in den Ventrikel. Die Läsion ist von einer hypodense Zone umgeben, die auf ein Ödem zurückzuführen ist. Die übrigen Antwortmöglichkeiten sind weniger wahrscheinlich, da sie entwede…	{'HARM_CATEGORY_SEXUALLY_EXPLICIT': 'NEGLIGIBLE', 'HARM_CATEGORY_HATE_SPEECH': 'NEGLIGIBLE', 'HARM_CATEGORY_HARASSMENT': 'NEGLIGIBLE', 'HARM_CATEGORY_DANGEROUS_CONTENT': 'NEGLIGIBLE'}	7.573	2024-01-08 08:19:21	FALSE
120	D) chronisches subdurales Hämatom. Die MRT-Bilder zeigen eine sichelförmige hypodensere Raumforderung zwischen der Tabula interna des Schädels und der Hirnoberfläche, die sich über die gesamte rechte Hemisphäre erstreckt. Die Raumforderung zeigt eine geringe Signalintensität in T1-Wichtung und eine hohe Signalintensität in T2-Wichtung, was für ein chronisches subdurales Hämatom spricht.	{'HARM_CATEGORY_SEXUALLY_EXPLICIT': 'NEGLIGIBLE', 'HARM_CATEGORY_HATE_SPEECH': 'NEGLIGIBLE', 'HARM_CATEGORY_HARASSMENT': 'NEGLIGIBLE', 'HARM_CATEGORY_DANGEROUS_CONTENT': 'NEGLIGIBLE'}	21.881	2024-01-08 08:19:44	FALSE
121	B) Es handelt sich um Grenzzoneninfarkte nach protrahiertem kardialem Schock. Die Abbildung zeigt beidseits symmetrische, keilförmige, blasse Bezirke im Bereich der Großhirnrinde. Diese Bezirke entsprechen den Grenzzonen zwischen den Versorgungsgebieten der großen Hirnarterien. Durch den protrahierten kardialen Schock kam es zu einer Minderdurchblutung dieser Grenzzonen, was zu einem Infarkt führ…	{'HARM_CATEGORY_SEXUALLY_EXPLICIT': 'NEGLIGIBLE', 'HARM_CATEGORY_HATE_SPEECH': 'NEGLIGIBLE', 'HARM_CATEGORY_HARASSMENT': 'NEGLIGIBLE', 'HARM_CATEGORY_DANGEROUS_CONTENT': 'NEGLIGIBLE'}	8.202	2024-01-08 08:19:53	FALSE
122	C) Es liegen sowohl ein linksanteriorer Hemiblock als auch ein AV-Block I° vor. Das EKG zeigt einen regelmäßigen Sinusrhythmus mit einer Frequenz von 50/min. Die PQ-Zeit ist mit 0,20 Sekunden leicht verlängert, was auf einen AV-Block I° hinweist. In den Ableitungen I, aVL, V5 und V6 zeigt sich ein Linkstyp, während in den Ableitungen III und aVF ein Rechtstyp vorliegt. Dies deutet auf einen links…	{'HARM_CATEGORY_SEXUALLY_EXPLICIT': 'NEGLIGIBLE', 'HARM_CATEGORY_HATE_SPEECH': 'NEGLIGIBLE', 'HARM_CATEGORY_HARASSMENT': 'NEGLIGIBLE', 'HARM_CATEGORY_DANGEROUS_CONTENT': 'NEGLIGIBLE'}	25.628	2024-01-08 08:20:19	FALSE
123	A) Es liegen multiple embolisch bedingte Lungenabszesse vor. Eine Echokardiographie zum Ausschluss bzw. Nachweis einer Trikuspidalklappenendokarditis ist dringlich. Die Computertomographie des Thorax zeigt multiple Rundherde in beiden Lungenflügeln, die von einer Infiltration des umgebenden Lungengewebes begleitet sind. Dies entspricht dem Bild einer Lungenembolie mit sekundärer bakterieller Infe…	{'HARM_CATEGORY_SEXUALLY_EXPLICIT': 'NEGLIGIBLE', 'HARM_CATEGORY_HATE_SPEECH': 'NEGLIGIBLE', 'HARM_CATEGORY_HARASSMENT': 'NEGLIGIBLE', 'HARM_CATEGORY_DANGEROUS_CONTENT': 'NEGLIGIBLE'}	9.938	2024-01-08 08:20:30	FALSE
124	D) akute nekrotisierende Pankreatitis Die CT zeigt eine ödematöse Schwellung des Pankreas mit peripancreatischem Fettgewebe, welches ebenfalls entzündliche Veränderungen aufweist. Die Kontrastmittelaufnahme des Pankreas ist inhomogen, was auf eine Nekrose hindeutet. Die übrigen Antwortmöglichkeiten sind weniger wahrscheinlich, da sie entweder andere Krankheitsbilder beschreiben oder nicht mit den…	{'HARM_CATEGORY_SEXUALLY_EXPLICIT': 'NEGLIGIBLE', 'HARM_CATEGORY_HATE_SPEECH': 'NEGLIGIBLE', 'HARM_CATEGORY_HARASSMENT': 'NEGLIGIBLE', 'HARM_CATEGORY_DANGEROUS_CONTENT': 'NEGLIGIBLE'}	7.589	2024-01-08 08:20:39	FALSE
125	C) M. Crohn Die makroskopische Abbildung zeigt ein typisches Bild eines M. Crohn mit einer segmentalen, auf das Colon descendens beschränkten Entzündung, die zu einer Pseudopolypenbildung geführt hat. Die histologische Untersuchung hat eine schwere Kolitis im Colon ascendens und descendens ergeben, unter Aussparung des Rektums. Dies ist ein weiteres typisches Merkmal des M. Crohn.	{'HARM_CATEGORY_SEXUALLY_EXPLICIT': 'NEGLIGIBLE', 'HARM_CATEGORY_HATE_SPEECH': 'NEGLIGIBLE', 'HARM_CATEGORY_HARASSMENT': 'NEGLIGIBLE', 'HARM_CATEGORY_DANGEROUS_CONTENT': 'NEGLIGIBLE'}	7.761	2024-01-08 08:20:48	FALSE
126	D) Enthesitis bei Psoriasisarthritis. Die Psoriasisarthritis ist eine chronisch entzündliche Erkrankung, die mit Gelenkschmerzen, -schwellungen und -steifheit einhergeht. Sie kann auch andere Organe wie die Haut, die Augen und das Herz betreffen. Die Psoriasisarthritis ist eine Autoimmunerkrankung, bei der das Immunsystem des Körpers körpereigenes Gewebe angreift. Die Ursache der Psoriasisarthrit…	{'HARM_CATEGORY_SEXUALLY_EXPLICIT': 'NEGLIGIBLE', 'HARM_CATEGORY_HATE_SPEECH': 'NEGLIGIBLE', 'HARM_CATEGORY_HARASSMENT': 'NEGLIGIBLE', 'HARM_CATEGORY_DANGEROUS_CONTENT': 'NEGLIGIBLE'}	9.134	2024-01-08 08:20:58	FALSE
127	A) Eisenmangelanämie. Die Patientin hat eine hypochrome mikrozytäre Anämie. Das Serum-Eisen ist erniedrigt, die Eisenreserven sind aufgebraucht. Die Ursache der Eisenmangelanämie muss abgeklärt werden.	{'HARM_CATEGORY_SEXUALLY_EXPLICIT': 'NEGLIGIBLE', 'HARM_CATEGORY_HATE_SPEECH': 'NEGLIGIBLE', 'HARM_CATEGORY_HARASSMENT': 'NEGLIGIBLE', 'HARM_CATEGORY_DANGEROUS_CONTENT': 'NEGLIGIBLE'}	7.657	2024-01-08 08:21:07	FALSE
128	C) Emboli (arteriosklerotisches Plaque-Material) in perimakulären retinalen Arterienästen Die Abbildung zeigt eine Netzhaut mit harten Exsudaten in der Nähe der Makula. Diese Exsudate sind typisch für einen retinalen Gefäßverschluss. Da die Patientin keine Schmerzen angibt und die Pupillenreaktionen normal sind, liegt kein akuter Zentralarterienverschluss vor. Vielmehr handelt es sich mit hoher W…	{'HARM_CATEGORY_SEXUALLY_EXPLICIT': 'NEGLIGIBLE', 'HARM_CATEGORY_HATE_SPEECH': 'NEGLIGIBLE', 'HARM_CATEGORY_HARASSMENT': 'NEGLIGIBLE', 'HARM_CATEGORY_DANGEROUS_CONTENT': 'NEGLIGIBLE'}	7.932	2024-01-08 08:21:16	FALSE
129	C) Madelung-Deformität. Die Madelung-Deformität beschreibt eine Fehlbildung der distalen Speiche (Radius) mit einer Verkrümmung des distalen Endes nach dorsal (nach hinten) und einer zusätzlichen ulnaren (zur Elle hin) gerichteten Verbiegung. Die Ursache ist unklar, Mädchen sind häufiger betroffen als Jungen.	{'HARM_CATEGORY_SEXUALLY_EXPLICIT': 'NEGLIGIBLE', 'HARM_CATEGORY_HATE_SPEECH': 'NEGLIGIBLE', 'HARM_CATEGORY_HARASSMENT': 'NEGLIGIBLE', 'HARM_CATEGORY_DANGEROUS_CONTENT': 'NEGLIGIBLE'}	6.9190000000000000	2024-01-08 08:21:23	FALSE
130	B) Chondrokalzinose. Das Röntgenbild zeigt multiple Verkalkungen im Bereich des Kniegelenks, was für eine Chondrokalzinose spricht.	{'HARM_CATEGORY_SEXUALLY_EXPLICIT': 'NEGLIGIBLE', 'HARM_CATEGORY_HATE_SPEECH': 'NEGLIGIBLE', 'HARM_CATEGORY_HARASSMENT': 'NEGLIGIBLE', 'HARM_CATEGORY_DANGEROUS_CONTENT': 'NEGLIGIBLE'}	6.171	2024-01-08 08:21:31	FALSE
131	C) Pulmonalarterienembolie Die Computertomographie des Thorax zeigt eine zentrale, emboliebedingte Gefäßabflussstörung in beiden Lungenarterienhauptästen. Typisch ist die Darstellung als nichtkontrastgebendes, intravasales Material, das den Blutfluss unterbricht.	{'HARM_CATEGORY_SEXUALLY_EXPLICIT': 'NEGLIGIBLE', 'HARM_CATEGORY_HATE_SPEECH': 'NEGLIGIBLE', 'HARM_CATEGORY_HARASSMENT': 'NEGLIGIBLE', 'HARM_CATEGORY_DANGEROUS_CONTENT': 'NEGLIGIBLE'}	8.089	2024-01-08 08:21:40	FALSE
132	D) Wenn eine Dislokation des Nasenskeletts röntgenologisch ausgeschlossen wird, kann abwartend beobachtet werden. Die Abbildung zeigt eine Schwellung der Nasenschleimhaut, die durch einen Schlag auf die Nase verursacht wurde. Die Schwellung ist beidseitig und symmetrisch, was darauf hinweist, dass keine Fraktur des Nasenskeletts vorliegt. In diesem Fall ist eine abwartende Haltung indiziert, da d…	{'HARM_CATEGORY_SEXUALLY_EXPLICIT': 'NEGLIGIBLE', 'HARM_CATEGORY_HATE_SPEECH': 'NEGLIGIBLE', 'HARM_CATEGORY_HARASSMENT': 'NEGLIGIBLE', 'HARM_CATEGORY_DANGEROUS_CONTENT': 'NEGLIGIBLE'}	7.765	2024-01-08 08:21:49	FALSE
133	E) kapilläres Hämangiom Das kapilläre Hämangiom ist eine gutartige Gefäßwucherung, die bei Kindern häufig im Gesicht auftritt. Es handelt sich um eine harmlose Erkrankung, die in der Regel von selbst verschwindet.	{'HARM_CATEGORY_SEXUALLY_EXPLICIT': 'NEGLIGIBLE', 'HARM_CATEGORY_HATE_SPEECH': 'NEGLIGIBLE', 'HARM_CATEGORY_HARASSMENT': 'NEGLIGIBLE', 'HARM_CATEGORY_DANGEROUS_CONTENT': 'NEGLIGIBLE'}	7.115	2024-01-08 08:21:57	FALSE
134	C) Ascaris lumbricoides Der Befall mit Ascaris lumbricoides ist die wahrscheinlichste Diagnose. Die Patientin ist ein 8-jähriges Mädchen, das sich mit Bauchschmerzen, Übelkeit, Erbrechen und Durchfall vorstellt. Sie hat auch leichtes Fieber, das einmalig mit Atembeschwerden, blutigem Auswurf und Husten verbunden war. Seit einem Jahr ist es nicht mehr zu einer Gewichtszunahme des Kindes gekommen. …	{'HARM_CATEGORY_SEXUALLY_EXPLICIT': 'NEGLIGIBLE', 'HARM_CATEGORY_HATE_SPEECH': 'NEGLIGIBLE', 'HARM_CATEGORY_HARASSMENT': 'NEGLIGIBLE', 'HARM_CATEGORY_DANGEROUS_CONTENT': 'NEGLIGIBLE'}	9.842	2024-01-08 08:22:08	FALSE
135	B) spinozelluläres Karzinom (Plattenepithelkarzinom) Das spinozelluläre Karzinom (Plattenepithelkarzinom) ist eine bösartige Neubildung, die von den Zellen der Stachelschicht der Haut ausgeht. Es ist die häufigste Form des Hautkrebses. Das spinozelluläre Karzinom tritt vor allem an sonnenexponierten Stellen der Haut auf, wie z. B. im Gesicht, am Hals, an den Händen und an den Unterarmen. Risikofa…	{'HARM_CATEGORY_SEXUALLY_EXPLICIT': 'NEGLIGIBLE', 'HARM_CATEGORY_HATE_SPEECH': 'NEGLIGIBLE', 'HARM_CATEGORY_HARASSMENT': 'NEGLIGIBLE', 'HARM_CATEGORY_DANGEROUS_CONTENT': 'NEGLIGIBLE'}	11.934	2024-01-08 08:22:20	FALSE
136	E) Purpura senilis Bei einem 76-jährigen Patienten mit allmählich zunehmenden, morgens oft neu auftretenden Hautveränderungen, die sehr langsam heilen, und bei dem übrige Haut und einsehbare Schleimhäute im Wesentlichen altersentsprechend unauffällig sind, liegt am ehesten eine Purpura senilis vor.	{'HARM_CATEGORY_SEXUALLY_EXPLICIT': 'NEGLIGIBLE', 'HARM_CATEGORY_HATE_SPEECH': 'NEGLIGIBLE', 'HARM_CATEGORY_HARASSMENT': 'NEGLIGIBLE', 'HARM_CATEGORY_DANGEROUS_CONTENT': 'NEGLIGIBLE'}	6.846	2024-01-08 08:22:28	FALSE
137	A) Es besteht eine hochgradige Atrophie der Vorderwurzeln. Die Abbildung zeigt eine hochgradige Atrophie der Vorderwurzeln. Die Vorderwurzeln sind die motorischen Wurzeln des Rückenmarks, die die Impulse vom Rückenmark zu den Muskeln leiten. Die Atrophie der Vorderwurzeln führt zu einer Schwäche und Muskelschwund. Die Hinterwurzeln sind die sensorischen Wurzeln des Rückenmarks, die die Informatio…	{'HARM_CATEGORY_SEXUALLY_EXPLICIT': 'NEGLIGIBLE', 'HARM_CATEGORY_HATE_SPEECH': 'NEGLIGIBLE', 'HARM_CATEGORY_HARASSMENT': 'NEGLIGIBLE', 'HARM_CATEGORY_DANGEROUS_CONTENT': 'NEGLIGIBLE'}	7.891	2024-01-08 08:22:37	FALSE
138	B) Eine intestinale Metaplasie Bei der vorliegenden Krankheit handelt es sich um ein Magenulkus, das durch eine Infektion mit Helicobacter pylori verursacht wurde. Die intestinale Metaplasie ist eine Folge der chronischen Gastritis, die durch die Infektion mit Helicobacter pylori verursacht wird. Die humorale und zelluläre Immunantwort, die höchstwahrscheinlich zu einer Beseitigung der Ursache fü…	{'HARM_CATEGORY_SEXUALLY_EXPLICIT': 'NEGLIGIBLE', 'HARM_CATEGORY_HATE_SPEECH': 'NEGLIGIBLE', 'HARM_CATEGORY_HARASSMENT': 'NEGLIGIBLE', 'HARM_CATEGORY_DANGEROUS_CONTENT': 'NEGLIGIBLE'}	9.123	2024-01-08 08:22:47	FALSE
139	A) ST-Hebungsinfarkt (STEMI) Das EKG zeigt eine ST-Hebung in den Ableitungen I, aVL, V5 und V6. Dies ist ein Hinweis auf einen ST-Hebungsinfarkt (STEMI). Ein Perikarditis zeigt typischerweise diffuse ST-Hebungen und eine Hyperkaliämie spitze T-Wellen. Eine akute Gastritis verursacht keine Veränderungen im EKG. Ein AV-Block 1. Grades zeigt eine Verzögerung der atrioventrikulären Überleitung, was z…	{'HARM_CATEGORY_SEXUALLY_EXPLICIT': 'NEGLIGIBLE', 'HARM_CATEGORY_HATE_SPEECH': 'NEGLIGIBLE', 'HARM_CATEGORY_HARASSMENT': 'NEGLIGIBLE', 'HARM_CATEGORY_DANGEROUS_CONTENT': 'NEGLIGIBLE'}	8.003	2024-01-08 08:22:56	FALSE
140	B) Der Befund im Bereich der linken Schulter spricht für eine akute Omarthritis. Das Szintigramm zeigt eine deutlich gesteigerte Nuklidaufnahme im Bereich des linken Schultergelenks, was für eine akute Omarthritis spricht. Die anderen Skelettanteile zeigen eine normale Nuklidaufnahme.	{'HARM_CATEGORY_SEXUALLY_EXPLICIT': 'NEGLIGIBLE', 'HARM_CATEGORY_HATE_SPEECH': 'NEGLIGIBLE', 'HARM_CATEGORY_HARASSMENT': 'NEGLIGIBLE', 'HARM_CATEGORY_DANGEROUS_CONTENT': 'NEGLIGIBLE'}	7.84	2024-01-09 21:41:48	FALSE
141	E) Alle vorgelegten Daten sprechen am ehesten für einen Infarkt der dominanten Hirnhemisphäre. Die Patientin ist global aphasisch und rechts hemiparetisch. Das native Schädel-CT zeigt eine ausgedehnte hypodichte Läsion im Bereich der linken Hirnhemisphäre, die das gesamte Versorgungsgebiet der Arteria cerebri media umfasst. Es handelt sich daher am ehesten um einen Infarkt der linken Hirnhemisphä…	{'HARM_CATEGORY_SEXUALLY_EXPLICIT': 'NEGLIGIBLE', 'HARM_CATEGORY_HATE_SPEECH': 'NEGLIGIBLE', 'HARM_CATEGORY_HARASSMENT': 'NEGLIGIBLE', 'HARM_CATEGORY_DANGEROUS_CONTENT': 'NEGLIGIBLE'}	7.478	2024-01-08 08:23:08	FALSE
142	D) Neurinom (Schwannom) des N. medianus. Das Neurinom (auch Schwannom genannt) ist ein gutartiger, langsam wachsender Tumor, der sich aus den Schwann-Zellen der Nervenscheide entwickelt. Er kann an jedem Nerv des Körpers auftreten, am häufigsten jedoch an den Nerven der Extremitäten und des Kopfes. Das Neurinom ist in der Regel schmerzlos, kann aber bei Druck oder Berührung Beschwerden verursache…	{'HARM_CATEGORY_SEXUALLY_EXPLICIT': 'NEGLIGIBLE', 'HARM_CATEGORY_HATE_SPEECH': 'NEGLIGIBLE', 'HARM_CATEGORY_HARASSMENT': 'NEGLIGIBLE', 'HARM_CATEGORY_DANGEROUS_CONTENT': 'NEGLIGIBLE'}	10.236	2024-01-08 08:23:20	FALSE
143	The `response.parts` quick accessor only works for a single candidate, but none were returned. Check the `response.prompt_feedback` to see if the prompt was blocked.		2.911	2024-01-08 08:30:39	TRUE
144	A) Es handelt sich um ein T1b-Stimmlippenkarzinom. Die Abbildung zeigt ein exophytisch wachsendes, weißliches Tumorareal, das etwa die Hälfte der linken Stimmlippe einnimmt. Die Oberfläche ist leicht höckerig, die Gefäße sind erweitert und geschlängelt. Die rechte Stimmlippe ist unauffällig. Bei dieser Ausdehnung handelt es sich um ein T1b-Karzinom, das auf die Stimmlippe begrenzt ist und keine A…	{'HARM_CATEGORY_SEXUALLY_EXPLICIT': 'NEGLIGIBLE', 'HARM_CATEGORY_HATE_SPEECH': 'NEGLIGIBLE', 'HARM_CATEGORY_HARASSMENT': 'NEGLIGIBLE', 'HARM_CATEGORY_DANGEROUS_CONTENT': 'NEGLIGIBLE'}	7.791	2024-01-08 08:30:48	FALSE
145	B) Zenker-Divertikel. Das Bild zeigt eine sackartige Ausstülpung des Ösophagus, die sich bei der Kontrastmitteluntersuchung mit Bariumsulfat darstellt. Das Divertikel befindet sich im Bereich des Zenkerschen Divertikels, einer Ausstülpung der Speiseröhre, die durch eine Schwäche der Muskelschicht verursacht wird. Die Beschwerden des Patienten, wie Dysphagie, retrosternaler Druckschmerz und Regurg…	{'HARM_CATEGORY_SEXUALLY_EXPLICIT': 'NEGLIGIBLE', 'HARM_CATEGORY_HATE_SPEECH': 'NEGLIGIBLE', 'HARM_CATEGORY_HARASSMENT': 'NEGLIGIBLE', 'HARM_CATEGORY_DANGEROUS_CONTENT': 'NEGLIGIBLE'}	16.401	2024-01-08 08:31:05	FALSE
146	B) aseptische Knochennekrose (M. Panner) Das Röntgenbild zeigt eine aseptische Knochennekrose des Capitulum humeri rechts, die auch als Morbus Panner bekannt ist. Diese Erkrankung tritt häufig bei Kindern und Jugendlichen auf und ist durch eine Störung der Blutversorgung des Knochens verursacht. Die aseptische Knochennekrose kann zu Schmerzen und Bewegungseinschränkungen führen. In schweren Fälle…	{'HARM_CATEGORY_SEXUALLY_EXPLICIT': 'NEGLIGIBLE', 'HARM_CATEGORY_HATE_SPEECH': 'NEGLIGIBLE', 'HARM_CATEGORY_HARASSMENT': 'NEGLIGIBLE', 'HARM_CATEGORY_DANGEROUS_CONTENT': 'NEGLIGIBLE'}	8.618	2024-01-08 08:31:15	FALSE
147	B) Spondylitis LWK4 und LWK5 Die MRT-Aufnahme zeigt eine Entzündung der Wirbelkörper LWK4 und LWK5. Die Spondylitis ist eine bakterielle Entzündung der Wirbelkörper, die durch verschiedene Erreger verursacht werden kann. Die häufigsten Erreger sind Staphylococcus aureus und Streptococcus pneumoniae. Die Spondylitis tritt am häufigsten bei Männern im Alter von 20 bis 40 Jahren auf. Die Symptome de…	{'HARM_CATEGORY_SEXUALLY_EXPLICIT': 'NEGLIGIBLE', 'HARM_CATEGORY_HATE_SPEECH': 'NEGLIGIBLE', 'HARM_CATEGORY_HARASSMENT': 'NEGLIGIBLE', 'HARM_CATEGORY_DANGEROUS_CONTENT': 'NEGLIGIBLE'}	7.727	2024-01-08 08:31:23	FALSE
148	D) Filzlausbefall der Wimpern mit Begleitkonjunktivitis Die Läuse bzw. deren Nissen sitzen an den Wimpern und sind für den Befall der Lider und Bindehaut mit verantwortlich. Die Therapie besteht in der Entfernung der Läuse und Nissen sowie in der lokalen antibiotischen Therapie der Begleitkonjunktivitis.	{'HARM_CATEGORY_SEXUALLY_EXPLICIT': 'NEGLIGIBLE', 'HARM_CATEGORY_HATE_SPEECH': 'NEGLIGIBLE', 'HARM_CATEGORY_HARASSMENT': 'NEGLIGIBLE', 'HARM_CATEGORY_DANGEROUS_CONTENT': 'NEGLIGIBLE'}	13.647	2024-01-08 08:31:38	FALSE
149	B) Hinterwandinfarkt. Das EKG zeigt einen ST-Hebungsinfarkt im Bereich der Hinterwand. Typisch für einen Hinterwandinfarkt sind ST-Hebungen in den Ableitungen II, III und aVF.	{'HARM_CATEGORY_SEXUALLY_EXPLICIT': 'NEGLIGIBLE', 'HARM_CATEGORY_HATE_SPEECH': 'NEGLIGIBLE', 'HARM_CATEGORY_HARASSMENT': 'NEGLIGIBLE', 'HARM_CATEGORY_DANGEROUS_CONTENT': 'NEGLIGIBLE'}	6.829	2024-01-08 08:31:46	FALSE
150	D) Mutilierende ossäre Destruktion der Phalangen durch erosive Arthritis. Die Teleskopfinger sind eine klassische Manifestation der Psoriasisarthritis. Sie entstehen durch eine Kombination aus entzündlicher Destruktion und sekundärer Osteoporose. Die erosive Arthritis führt zu einer Zerstörung der Gelenke, während die Osteoporose die Knochen schwächt und anfälliger für Verformungen macht.	{'HARM_CATEGORY_SEXUALLY_EXPLICIT': 'NEGLIGIBLE', 'HARM_CATEGORY_HATE_SPEECH': 'NEGLIGIBLE', 'HARM_CATEGORY_HARASSMENT': 'NEGLIGIBLE', 'HARM_CATEGORY_DANGEROUS_CONTENT': 'NEGLIGIBLE'}	7.334	2024-01-08 08:31:54	FALSE
151	E) Impetigo contagiosa Die Impetigo contagiosa ist eine bakterielle Hautinfektion, die durch Staphylokokken oder Streptokokken verursacht wird. Sie tritt häufig bei Kindern auf und ist sehr ansteckend. Die Infektion beginnt mit kleinen, roten Bläschen, die sich schnell zu eitrigen Pusteln entwickeln. Diese platzen auf und bilden gelbliche Krusten. Die Haut um die Läsionen ist gerötet und geschwol…	{'HARM_CATEGORY_SEXUALLY_EXPLICIT': 'NEGLIGIBLE', 'HARM_CATEGORY_HATE_SPEECH': 'NEGLIGIBLE', 'HARM_CATEGORY_HARASSMENT': 'NEGLIGIBLE', 'HARM_CATEGORY_DANGEROUS_CONTENT': 'NEGLIGIBLE'}	7.769	2024-01-08 08:32:03	FALSE
152	The `response.parts` quick accessor only works for a single candidate, but none were returned. Check the `response.prompt_feedback` to see if the prompt was blocked.		2.821	2024-01-08 08:32:07	TRUE
153	A) Granuloma anulare. Das Granuloma anulare ist eine gutartige, entzündliche Erkrankung der Haut, die sich in Form von rötlichen oder bräunlichen Knötchen oder Plaques manifestiert. Die Knötchen sind in der Regel schmerzlos und treten am häufigsten an den Händen, Füßen und Armen auf. Das Granuloma anulare kann in jedem Alter auftreten, ist aber bei Kindern und jungen Erwachsenen am häufigsten. Di…	{'HARM_CATEGORY_SEXUALLY_EXPLICIT': 'NEGLIGIBLE', 'HARM_CATEGORY_HATE_SPEECH': 'NEGLIGIBLE', 'HARM_CATEGORY_HARASSMENT': 'NEGLIGIBLE', 'HARM_CATEGORY_DANGEROUS_CONTENT': 'NEGLIGIBLE'}	8.836	2024-01-08 08:32:17	FALSE
154	C) Lentigo maligna(-Melanom) Die lentigo maligna (lentigo maligna-Melanom) beginnt als langsam wachsende, scharf begrenzte, hell- bis dunkelbraune Macula, die sich langsam vergrößert und in ein invasives Melanom übergehen kann. Sie tritt vor allem bei älteren Menschen auf und betrifft überwiegend sonnenexponierte Körperstellen. Die lentigo maligna ist eine Sonderform des Melanoms und wird daher a…	{'HARM_CATEGORY_SEXUALLY_EXPLICIT': 'NEGLIGIBLE', 'HARM_CATEGORY_HATE_SPEECH': 'NEGLIGIBLE', 'HARM_CATEGORY_HARASSMENT': 'NEGLIGIBLE', 'HARM_CATEGORY_DANGEROUS_CONTENT': 'NEGLIGIBLE'}	9.269	2024-01-08 08:32:27	FALSE
155	D) Transparenzminderung der linken Keilbeinhöhle. Die CT der Nasennebenhöhlen zeigt eine Verschattung des linken Sinus maxillaris, eine Septumdeviation und eine Transparenzminderung der linken Keilbeinhöhle.	{'HARM_CATEGORY_SEXUALLY_EXPLICIT': 'NEGLIGIBLE', 'HARM_CATEGORY_HATE_SPEECH': 'NEGLIGIBLE', 'HARM_CATEGORY_HARASSMENT': 'NEGLIGIBLE', 'HARM_CATEGORY_DANGEROUS_CONTENT': 'NEGLIGIBLE'}	6.465	2024-01-08 08:32:34	FALSE
156	The `response.parts` quick accessor only works for a single candidate, but none were returned. Check the `response.prompt_feedback` to see if the prompt was blocked.		1.625	2024-01-08 08:32:37	TRUE
157	E) Punktion des Handgelenks mit mikrobiologischer Untersuchung Die beschriebenen Symptome und das Röntgenbild sprechen für eine bakterielle Arthritis des Handgelenks. Eine bakterielle Arthritis ist eine bakterielle Infektion des Gelenks, die durch Bakterien verursacht wird, die in das Gelenk gelangt sind. Die häufigsten Erreger sind Staphylococcus aureus, Streptococcus pneumoniae und Haemophilus …	{'HARM_CATEGORY_SEXUALLY_EXPLICIT': 'NEGLIGIBLE', 'HARM_CATEGORY_HATE_SPEECH': 'NEGLIGIBLE', 'HARM_CATEGORY_HARASSMENT': 'NEGLIGIBLE', 'HARM_CATEGORY_DANGEROUS_CONTENT': 'NEGLIGIBLE'}	8.351	2024-01-08 17:48:24	FALSE
158	D) Es besteht hier höchstwahrscheinlich eine Alopecia areata vom Grad 3, die pathogenetisch auf autoimmunologische Vorgänge zurückzuführen ist. Die Alopecia areata ist eine Autoimmunerkrankung, die zu kreisrundem Haarausfall führt. Die Ursache der Erkrankung ist nicht bekannt. Es wird vermutet, dass eine genetische Veranlagung und Umweltfaktoren eine Rolle spielen. Die Alopecia areata kann in jed…	{'HARM_CATEGORY_SEXUALLY_EXPLICIT': 'NEGLIGIBLE', 'HARM_CATEGORY_HATE_SPEECH': 'NEGLIGIBLE', 'HARM_CATEGORY_HARASSMENT': 'NEGLIGIBLE', 'HARM_CATEGORY_DANGEROUS_CONTENT': 'NEGLIGIBLE'}	8.142	2024-01-08 17:48:33	FALSE
159	B) Juckreiz ist ein typisches Symptom der hier vorgestellten Erkrankungsform. Bei der Patientin handelt es sich mit hoher Wahrscheinlichkeit um eine Psoriasis vulgaris. Typisch für diese Erkrankung sind die scharf begrenzten, roten, schuppenden Plaques, die vor allem an den Streckseiten der Extremitäten und am Kopf auftreten. Die Wickham-Streifung ist ein weiteres charakteristisches Zeichen der P…	{'HARM_CATEGORY_SEXUALLY_EXPLICIT': 'NEGLIGIBLE', 'HARM_CATEGORY_HATE_SPEECH': 'NEGLIGIBLE', 'HARM_CATEGORY_HARASSMENT': 'NEGLIGIBLE', 'HARM_CATEGORY_DANGEROUS_CONTENT': 'NEGLIGIBLE'}	8.91	2024-01-08 17:48:43	FALSE
160	D) Facharztvorstellung zur Exzision und weiteren Abklärung Bei dem Patienten zeigt sich eine suspekte, pigmentierte Hautveränderung, die klinisch nicht eindeutig zuzuordnen ist. Insbesondere besteht der Verdacht auf einen malignen Melanom. Daher ist eine fachärztliche Vorstellung zur Exzision und weiteren Abklärung indiziert.	{'HARM_CATEGORY_SEXUALLY_EXPLICIT': 'NEGLIGIBLE', 'HARM_CATEGORY_HATE_SPEECH': 'NEGLIGIBLE', 'HARM_CATEGORY_HARASSMENT': 'NEGLIGIBLE', 'HARM_CATEGORY_DANGEROUS_CONTENT': 'NEGLIGIBLE'}	6.793	2024-01-08 17:48:51	FALSE
161	D) Sinusthrombose. Die CT-Angiografie zeigt eine Thrombose des Sinus sagittalis superior.	{'HARM_CATEGORY_SEXUALLY_EXPLICIT': 'NEGLIGIBLE', 'HARM_CATEGORY_HATE_SPEECH': 'NEGLIGIBLE', 'HARM_CATEGORY_HARASSMENT': 'NEGLIGIBLE', 'HARM_CATEGORY_DANGEROUS_CONTENT': 'NEGLIGIBLE'}	7.315	2024-01-08 17:49:19	FALSE
162	C) Da die Aa. vertebrales nicht stenosiert sind und die rechte Karotisstrombahn keine Stenosen aufweist, sollte wegen des erhöhten Cholesterinwertes erst eine intensive mehrwöchige medikamentöse Behandlung mit einem hochdosierten Statin einer Karotisoperation links vorgezogen werden. Die Patientin hat eine Stenose der linken A. carotis interna, die jedoch nicht hochgradig ist (Stenosegrad < 70%).…	{'HARM_CATEGORY_SEXUALLY_EXPLICIT': 'NEGLIGIBLE', 'HARM_CATEGORY_HATE_SPEECH': 'NEGLIGIBLE', 'HARM_CATEGORY_HARASSMENT': 'NEGLIGIBLE', 'HARM_CATEGORY_DANGEROUS_CONTENT': 'NEGLIGIBLE'}	9.854	2024-01-08 17:49:30	FALSE
163	C) Eine fortgeschrittene Hornhautbanddegeneration (Bandkeratopathie). Die Hornhautbanddegeneration (Bandkeratopathie) ist eine Dystrophie der Hornhaut, die durch eine Ablagerung von Kalzium und anderen Mineralien in der Bowman-Membran verursacht wird. Sie tritt häufig bei älteren Menschen auf und kann zu einer Beeinträchtigung der Sehschärfe führen.	{'HARM_CATEGORY_SEXUALLY_EXPLICIT': 'NEGLIGIBLE', 'HARM_CATEGORY_HATE_SPEECH': 'NEGLIGIBLE', 'HARM_CATEGORY_HARASSMENT': 'NEGLIGIBLE', 'HARM_CATEGORY_DANGEROUS_CONTENT': 'NEGLIGIBLE'}	7.237	2024-01-08 17:49:58	FALSE
164	B) areoläre (geografische) Atrophie des retinalen Pigmentepithels Bei der Patientin ist eine umschriebene, rundliche Atrophie des retinalen Pigmentepithels (RPE) erkennbar, die von erhaltenem RPE umgeben ist. Diese Läsion wird als areoläre oder geografische Atrophie bezeichnet und stellt ein charakteristisches Frühstadium der trockenen altersabhängigen Makuladegeneration (AMD) dar.	{'HARM_CATEGORY_SEXUALLY_EXPLICIT': 'NEGLIGIBLE', 'HARM_CATEGORY_HATE_SPEECH': 'NEGLIGIBLE', 'HARM_CATEGORY_HARASSMENT': 'NEGLIGIBLE', 'HARM_CATEGORY_DANGEROUS_CONTENT': 'NEGLIGIBLE'}	6.247	2024-01-08 17:50:06	FALSE
165	B) deutliche Verdickung der Gallenblasenwand mit Schichtung. Die CT zeigt eine deutliche Verdickung der Gallenblasenwand mit Schichtung, was auf eine akute Cholezystitis hinweist.	{'HARM_CATEGORY_SEXUALLY_EXPLICIT': 'NEGLIGIBLE', 'HARM_CATEGORY_HATE_SPEECH': 'NEGLIGIBLE', 'HARM_CATEGORY_HARASSMENT': 'NEGLIGIBLE', 'HARM_CATEGORY_DANGEROUS_CONTENT': 'NEGLIGIBLE'}	6.377	2024-01-08 17:50:13	FALSE
166	C) Enterobius vermicularis Bei dem in der Abbildung gezeigten Parasiten handelt es sich am ehesten um Enterobius vermicularis, da es sich um einen kleinen, dünnen Wurm mit einer Länge von etwa 10-15 mm handelt, der an beiden Enden spitz zuläuft. Der Parasit ist weißlich gefärbt und hat einen charakteristischen fadenförmigen Körper. Enterobius vermicularis ist ein häufiger Parasit des Menschen und…	{'HARM_CATEGORY_SEXUALLY_EXPLICIT': 'NEGLIGIBLE', 'HARM_CATEGORY_HATE_SPEECH': 'NEGLIGIBLE', 'HARM_CATEGORY_HARASSMENT': 'NEGLIGIBLE', 'HARM_CATEGORY_DANGEROUS_CONTENT': 'NEGLIGIBLE'}	8.514	2024-01-08 17:50:23	FALSE
167	E) Nach operativer Behandlung sind Rezidive möglich. Bei dem gezeigten Bild handelt es sich um ein Larynxpapillom. Diese gutartigen Neubildungen treten meist bei jungen Erwachsenen auf und sind durch eine Infektion mit humanen Papillomviren (HPV) bedingt. Sie führen zu Heiserkeit und Atembeschwerden. Die Therapie besteht in der operativen Entfernung der Papillome, wobei es jedoch häufig zu Rezidi…	{'HARM_CATEGORY_SEXUALLY_EXPLICIT': 'NEGLIGIBLE', 'HARM_CATEGORY_HATE_SPEECH': 'NEGLIGIBLE', 'HARM_CATEGORY_HARASSMENT': 'NEGLIGIBLE', 'HARM_CATEGORY_DANGEROUS_CONTENT': 'NEGLIGIBLE'}	6.871	2024-01-08 17:50:30	FALSE
168	B) Es handelt sich um eine Präkanzerose. Bei der gezeigten Abbildung handelt es sich um eine Laryngoskopie, bei der weiße, höckrige Veränderungen der Stimmlippen zu sehen sind. Diese Veränderungen sind typisch für eine Leukoplakie, die eine Präkanzerose darstellt.	{'HARM_CATEGORY_SEXUALLY_EXPLICIT': 'NEGLIGIBLE', 'HARM_CATEGORY_HATE_SPEECH': 'NEGLIGIBLE', 'HARM_CATEGORY_HARASSMENT': 'NEGLIGIBLE', 'HARM_CATEGORY_DANGEROUS_CONTENT': 'NEGLIGIBLE'}	6.4	2024-01-08 17:50:38	FALSE
169	D) atopische Dermatitis. Die Läsionen sind erythematös, exkoriiert und lichenifiziert, was für eine atopische Dermatitis spricht.	{'HARM_CATEGORY_SEXUALLY_EXPLICIT': 'NEGLIGIBLE', 'HARM_CATEGORY_HATE_SPEECH': 'NEGLIGIBLE', 'HARM_CATEGORY_HARASSMENT': 'NEGLIGIBLE', 'HARM_CATEGORY_DANGEROUS_CONTENT': 'NEGLIGIBLE'}	7.317	2024-01-08 17:50:46	FALSE
170	D) (primäre) Herpesinfektion der Lider im Gefolge eines Herpes labialis der Großmutter Die Diagnose ergibt sich aus dem klinischen Bild mit einseitiger Bläschenbildung und Rötung am Auge. Die Großmutter hatte eine erosive Hautveränderung an der Unterlippe, die vor zwei Wochen nicht vorhanden gewesen war. Dies deutet auf eine Herpesinfektion hin. Das Mädchen hat sich wahrscheinlich bei der Großmut…	{'HARM_CATEGORY_SEXUALLY_EXPLICIT': 'NEGLIGIBLE', 'HARM_CATEGORY_HATE_SPEECH': 'NEGLIGIBLE', 'HARM_CATEGORY_HARASSMENT': 'NEGLIGIBLE', 'HARM_CATEGORY_DANGEROUS_CONTENT': 'NEGLIGIBLE'}	10.388	2024-01-08 17:50:58	FALSE
171	D) Therapeutisch kommt der Einsatz von Retinoiden in Betracht. Es handelt sich um eine Acne vulgaris. Typisch sind Komedonen, Papeln und Pusteln im Gesicht, auf dem Rücken und der Brust. Die Erkrankung ist bei hormonell gesunden Personen häufig und kann schwer verlaufen. Therapeutisch kommen Retinoide, Antibiotika und Benzoylperoxid zum Einsatz. Bei schwerem Verlauf kann eine systemische Therapie…	{'HARM_CATEGORY_SEXUALLY_EXPLICIT': 'NEGLIGIBLE', 'HARM_CATEGORY_HATE_SPEECH': 'NEGLIGIBLE', 'HARM_CATEGORY_HARASSMENT': 'NEGLIGIBLE', 'HARM_CATEGORY_DANGEROUS_CONTENT': 'NEGLIGIBLE'}	8.018	2024-01-08 17:51:07	FALSE
172	C) Erythema (chronicum) migrans Das Erythema migrans ist eine ringförmige, sich langsam ausbreitende Rötung der Haut, die durch eine Infektion mit Borrelien verursacht wird. Die Borrelien werden durch Zecken übertragen, die sich in der Nähe von Parks und Wäldern aufhalten. Das Erythema migrans ist das erste Symptom der Lyme-Borreliose und tritt in der Regel 3-30 Tage nach dem Zeckenstich auf. Die…	{'HARM_CATEGORY_SEXUALLY_EXPLICIT': 'NEGLIGIBLE', 'HARM_CATEGORY_HATE_SPEECH': 'NEGLIGIBLE', 'HARM_CATEGORY_HARASSMENT': 'NEGLIGIBLE', 'HARM_CATEGORY_DANGEROUS_CONTENT': 'NEGLIGIBLE'}	8.337	2024-01-08 17:51:16	FALSE
173	E) Probebiopsie zur Gewebeuntersuchung auf ein labiales (In-situ-)Plattenepithelkarzinom Das Bild zeigt eine ulzerierte, schmerzlose Läsion an der Unterlippe eines 63-jährigen Mannes, die seit 8 Monaten besteht. Der Patient hat keine Vorgeschichte von Lippenherpes oder anderen relevanten Erkrankungen. Die Läsion ist nicht schmerzhaft und die regionalen Lymphknoten sind nicht vergrößert. Die wahrs…	{'HARM_CATEGORY_SEXUALLY_EXPLICIT': 'NEGLIGIBLE', 'HARM_CATEGORY_HATE_SPEECH': 'NEGLIGIBLE', 'HARM_CATEGORY_HARASSMENT': 'NEGLIGIBLE', 'HARM_CATEGORY_DANGEROUS_CONTENT': 'NEGLIGIBLE'}	9.358	2024-01-08 17:51:26	FALSE
174	D) Retroperitonealfibrose Die Abbildung zeigt eine beidseitige Harnleiterabgangsstenose, die durch eine Retroperitonealfibrose verursacht wird. Die Retroperitonealfibrose ist eine seltene Erkrankung, die durch eine entzündliche Verdickung des retroperitonealen Gewebes gekennzeichnet ist. Diese Verdickung kann zu einer Kompression der Harnleiter führen und einen Harnstau verursachen. Die Symptome …	{'HARM_CATEGORY_SEXUALLY_EXPLICIT': 'NEGLIGIBLE', 'HARM_CATEGORY_HATE_SPEECH': 'NEGLIGIBLE', 'HARM_CATEGORY_HARASSMENT': 'NEGLIGIBLE', 'HARM_CATEGORY_DANGEROUS_CONTENT': 'NEGLIGIBLE'}	8.552	2024-01-08 17:51:36	FALSE
175	A) impaktierter Stein im Ductus choledochus Die Abbildung zeigt einen impaktierten Stein im Ductus choledochus. Der Stein ist etwa 1 cm groß und befindet sich im distalen Drittel des Ductus choledochus. Der Ductus choledochus ist proximal des Steins erweitert. Die Gallenblase ist ebenfalls erweitert. Dies ist ein typisches Bild für einen impaktierten Stein im Ductus choledochus.	{'HARM_CATEGORY_SEXUALLY_EXPLICIT': 'NEGLIGIBLE', 'HARM_CATEGORY_HATE_SPEECH': 'NEGLIGIBLE', 'HARM_CATEGORY_HARASSMENT': 'NEGLIGIBLE', 'HARM_CATEGORY_DANGEROUS_CONTENT': 'NEGLIGIBLE'}	6.991	2024-01-08 17:51:44	FALSE
176	B) Der makroskopische Aspekt beweist eine eitrig-abszedierende Entzündung. Das makroskopische Bild zeigt eine eitrig-abszedierende Entzündung der Appendix. Die Appendix ist gerötet und geschwollen, und es ist ein Abszess zu erkennen.	{'HARM_CATEGORY_SEXUALLY_EXPLICIT': 'NEGLIGIBLE', 'HARM_CATEGORY_HATE_SPEECH': 'NEGLIGIBLE', 'HARM_CATEGORY_HARASSMENT': 'NEGLIGIBLE', 'HARM_CATEGORY_DANGEROUS_CONTENT': 'NEGLIGIBLE'}	8.07	2024-01-08 17:51:53	FALSE
177	D) angeborener Schulterblatthochstand (Sprengel-Deformität) Die Sprengel-Deformität ist eine angeborene Fehlbildung, bei der das Schulterblatt höher als normal liegt. Dies kann zu einer Beeinträchtigung der Beweglichkeit der Schulter führen. In schweren Fällen kann die Deformität auch zu Schmerzen führen. Die Sprengel-Deformität wird in der Regel im Kindesalter diagnostiziert. Die Behandlung erfo…	{'HARM_CATEGORY_SEXUALLY_EXPLICIT': 'NEGLIGIBLE', 'HARM_CATEGORY_HATE_SPEECH': 'NEGLIGIBLE', 'HARM_CATEGORY_HARASSMENT': 'NEGLIGIBLE', 'HARM_CATEGORY_DANGEROUS_CONTENT': 'NEGLIGIBLE'}	15.972	2024-01-08 17:52:10	FALSE
178	C) radiales Daumenendglied Der Nervus medianus versorgt das radiale Daumenendglied nicht. Daher würde ein Sensibilitätsausfall in diesem Bereich am wenigsten zu der Verdachtsdiagnose passen.	{'HARM_CATEGORY_SEXUALLY_EXPLICIT': 'NEGLIGIBLE', 'HARM_CATEGORY_HATE_SPEECH': 'NEGLIGIBLE', 'HARM_CATEGORY_HARASSMENT': 'NEGLIGIBLE', 'HARM_CATEGORY_DANGEROUS_CONTENT': 'NEGLIGIBLE'}	8.867	2024-01-08 17:52:20	FALSE
179	D) traumatische komplette (gemischte) Okulomotoriusparese. Bei dem Patienten liegt eine traumatische Okulomotoriusparese vor, die durch einen Faustschlag auf das rechte Auge verursacht wurde. Die Parese betrifft sowohl die Hebung als auch die Senkung des rechten Auges, was für eine komplette Okulomotoriusparese spricht. Die Sensibilitätsstörung im Bereich der rechten Wange ist ebenfalls ein Hinwe…	{'HARM_CATEGORY_SEXUALLY_EXPLICIT': 'NEGLIGIBLE', 'HARM_CATEGORY_HATE_SPEECH': 'NEGLIGIBLE', 'HARM_CATEGORY_HARASSMENT': 'NEGLIGIBLE', 'HARM_CATEGORY_DANGEROUS_CONTENT': 'NEGLIGIBLE'}	7.367	2024-01-08 17:52:28	FALSE
180	The `response.parts` quick accessor only works for a single candidate, but none were returned. Check the `response.prompt_feedback` to see if the prompt was blocked.		1.673	2024-01-08 17:52:31	TRUE
181	C) Es sollte eine Interferontherapie erfolgen. Osteome sind gutartige Knochenwucherungen, die meist im Schädelbereich auftreten. Sie wachsen langsam und verursachen in der Regel keine Beschwerden. Eine Therapie ist daher in der Regel nicht erforderlich.	{'HARM_CATEGORY_SEXUALLY_EXPLICIT': 'NEGLIGIBLE', 'HARM_CATEGORY_HATE_SPEECH': 'NEGLIGIBLE', 'HARM_CATEGORY_HARASSMENT': 'NEGLIGIBLE', 'HARM_CATEGORY_DANGEROUS_CONTENT': 'NEGLIGIBLE'}	6.268	2024-01-08 17:52:38	FALSE
182	C) Der Befund ist mit einem Vestibularisschwannom (Akustikusneurinom) zu vereinbaren. Das Vestibularisschwannom (Akustikusneurinom) ist ein gutartiger Tumor, der von den Schwann-Zellen des vestibulären Nervs ausgeht. Dieser Nerv ist für das Gleichgewicht und die Hörfunktion zuständig. Das Vestibularisschwannom tritt meist bei Erwachsenen zwischen 30 und 60 Jahren auf. Es ist die häufigste Ursache…	{'HARM_CATEGORY_SEXUALLY_EXPLICIT': 'NEGLIGIBLE', 'HARM_CATEGORY_HATE_SPEECH': 'NEGLIGIBLE', 'HARM_CATEGORY_HARASSMENT': 'NEGLIGIBLE', 'HARM_CATEGORY_DANGEROUS_CONTENT': 'NEGLIGIBLE'}	7.582	2024-01-08 17:52:47	FALSE
183	C) Hallux rigidus. Beim Hallux rigidus handelt es sich um eine Arthrose des Großzehengrundgelenks, die zu Schmerzen und Bewegungseinschränkung führt. Auf dem Röntgenbild ist eine degenerative Veränderung des Großzehengrundgelenks mit einer Verschmälerung des Gelenkspaltes und einer subchondralen Sklerose zu erkennen.	{'HARM_CATEGORY_SEXUALLY_EXPLICIT': 'NEGLIGIBLE', 'HARM_CATEGORY_HATE_SPEECH': 'NEGLIGIBLE', 'HARM_CATEGORY_HARASSMENT': 'NEGLIGIBLE', 'HARM_CATEGORY_DANGEROUS_CONTENT': 'NEGLIGIBLE'}	7.96	2024-01-08 17:52:56	FALSE
184	C) thermisch arbeitendes RDG (Reinigungs-Desinfektions-Gerät) Das thermische RDG ist ein Gerät, das zur Reinigung und Desinfektion von medizinischen Instrumenten verwendet wird. Es arbeitet mit heißem Wasser und Dampf, um die Instrumente zu reinigen und zu desinfizieren. Der Temperaturverlauf in der Abbildung zeigt, dass das Gerät zunächst aufgeheizt wird, bis das Wasser kocht. Anschließend wird …	{'HARM_CATEGORY_SEXUALLY_EXPLICIT': 'NEGLIGIBLE', 'HARM_CATEGORY_HATE_SPEECH': 'NEGLIGIBLE', 'HARM_CATEGORY_HARASSMENT': 'NEGLIGIBLE', 'HARM_CATEGORY_DANGEROUS_CONTENT': 'NEGLIGIBLE'}	10.073	2024-01-08 17:53:07	FALSE
185	B) Der Patient muss stationär aufgenommen und überwacht werden. Die operative Stabilisierung erfolgt im Intervall, wenn sich das neurologische Defizit gebessert hat. Das CT zeigt eine Fraktur des 2. Lendenwirbels mit Kompression des Rückenmarks. Die Fraktur ist instabil, da sie sich im Bereich der Wirbelkörpermitte befindet und die hintere Kortikalis durchbrochen ist. Eine Reposition der Fraktur …	{'HARM_CATEGORY_SEXUALLY_EXPLICIT': 'NEGLIGIBLE', 'HARM_CATEGORY_HATE_SPEECH': 'NEGLIGIBLE', 'HARM_CATEGORY_HARASSMENT': 'LOW', 'HARM_CATEGORY_DANGEROUS_CONTENT': 'NEGLIGIBLE'}	8.507	2024-01-08 17:53:16	FALSE
186	E) Meniskusganglion Das Röntgenbild zeigt eine 66-jährige Patientin mit einem Meniskusganglion am linken Kniegelenk. Ein Meniskusganglion ist eine mit Flüssigkeit gefüllte Zyste, die sich in der Nähe des Kniegelenks befindet. Sie wird durch eine Überproduktion von Gelenkflüssigkeit verursacht, die sich in der Bursa ansammelt. Die Bursa ist ein kleiner, mit Flüssigkeit gefüllter Sack, der als Pols…	{'HARM_CATEGORY_SEXUALLY_EXPLICIT': 'NEGLIGIBLE', 'HARM_CATEGORY_HATE_SPEECH': 'NEGLIGIBLE', 'HARM_CATEGORY_HARASSMENT': 'NEGLIGIBLE', 'HARM_CATEGORY_DANGEROUS_CONTENT': 'NEGLIGIBLE'}	9.359	2024-01-08 17:53:27	FALSE
187	A) Hüftendoprothesenimplantation Die Patientin ist 72 Jahre alt und leidet an einer fortgeschrittenen Koxarthrose mit Aufbrauch des Gelenkspaltes, vermehrter subchondraler Sklerosierung und Zystenbildung. Dies führt zu Schmerzen und Bewegungseinschränkungen. Die Hüftendoprothesenimplantation ist die beste Therapieoption für die Patientin, da sie die Schmerzen lindert und die Beweglichkeit wiederh…	{'HARM_CATEGORY_SEXUALLY_EXPLICIT': 'NEGLIGIBLE', 'HARM_CATEGORY_HATE_SPEECH': 'NEGLIGIBLE', 'HARM_CATEGORY_HARASSMENT': 'NEGLIGIBLE', 'HARM_CATEGORY_DANGEROUS_CONTENT': 'NEGLIGIBLE'}	13.104	2024-01-08 17:53:41	FALSE
188	C) Lokaltherapie gegen Dermatophyten Die wahrscheinlichste Diagnose ist eine Tinea capitis, eine Pilzerkrankung der Kopfhaut. Die Diagnose wird durch das klinische Bild und die Wood-Licht-Untersuchung gestellt. Bei der Wood-Licht-Untersuchung fluoreszieren die Herde grünlich, was auf einen Befall mit Dermatophyten hinweist. Die Behandlung der Wahl ist eine Lokaltherapie mit einem Antimykotikum, z…	{'HARM_CATEGORY_SEXUALLY_EXPLICIT': 'NEGLIGIBLE', 'HARM_CATEGORY_HATE_SPEECH': 'NEGLIGIBLE', 'HARM_CATEGORY_HARASSMENT': 'NEGLIGIBLE', 'HARM_CATEGORY_DANGEROUS_CONTENT': 'NEGLIGIBLE'}	11.474	2024-01-08 17:53:53	FALSE
189	E) seborrhoische Keratose. Diese gutartige Hauttumoren treten vor allem im höheren Lebensalter auf und sind durch eine warzenartige, bräunliche oder schwarze Verfärbung gekennzeichnet. Sie sind in der Regel harmlos und müssen nicht behandelt werden.	{'HARM_CATEGORY_SEXUALLY_EXPLICIT': 'NEGLIGIBLE', 'HARM_CATEGORY_HATE_SPEECH': 'NEGLIGIBLE', 'HARM_CATEGORY_HARASSMENT': 'NEGLIGIBLE', 'HARM_CATEGORY_DANGEROUS_CONTENT': 'NEGLIGIBLE'}	7.028	2024-01-08 17:54:01	FALSE
190	E) Zeckenbefall Das Bild zeigt einen Zeckenbiss. Die Zecke ist noch sichtbar und hat sich in die Haut des Patienten festgebissen. Die Haut um die Zecke ist gerötet und entzündet.	{'HARM_CATEGORY_SEXUALLY_EXPLICIT': 'NEGLIGIBLE', 'HARM_CATEGORY_HATE_SPEECH': 'NEGLIGIBLE', 'HARM_CATEGORY_HARASSMENT': 'NEGLIGIBLE', 'HARM_CATEGORY_DANGEROUS_CONTENT': 'NEGLIGIBLE'}	5.629	2024-01-08 17:54:08	FALSE
191	C) AV-Block II° Typ Mobitz I (Wenckebach) Es handelt sich um einen AV-Block II° Typ Mobitz I (Wenckebach), da die PQ-Zeit (Abstand zwischen dem Beginn der P-Welle und dem Beginn des QRS-Komplexes) allmählich länger wird, bis schließlich ein QRS-Komplex ausfällt.	{'HARM_CATEGORY_SEXUALLY_EXPLICIT': 'NEGLIGIBLE', 'HARM_CATEGORY_HATE_SPEECH': 'NEGLIGIBLE', 'HARM_CATEGORY_HARASSMENT': 'NEGLIGIBLE', 'HARM_CATEGORY_DANGEROUS_CONTENT': 'NEGLIGIBLE'}	7.022	2024-01-08 17:54:16	FALSE
192	D) periorale Dermatitis. Die periorale Dermatitis ist eine entzündliche Hauterkrankung, die durch Rötung, Schuppung und Trockenheit der Haut gekennzeichnet ist. Sie tritt häufig im Bereich des Mundes und der Nase auf. Die Ursache der perioralen Dermatitis ist nicht vollständig geklärt, aber es wird vermutet, dass sie durch eine Kombination von Faktoren wie genetischer Veranlagung, hormonellen Ver…	{'HARM_CATEGORY_SEXUALLY_EXPLICIT': 'NEGLIGIBLE', 'HARM_CATEGORY_HATE_SPEECH': 'NEGLIGIBLE', 'HARM_CATEGORY_HARASSMENT': 'NEGLIGIBLE', 'HARM_CATEGORY_DANGEROUS_CONTENT': 'NEGLIGIBLE'}	6.873	2024-01-08 17:54:24	FALSE
193	C) Es besteht der dringende Verdacht auf einen verkalkenden Blasentumor, und es muss schnellstmöglich eine endoskopische Ausschlussdiagnostik erfolgen. Die echoreiche Struktur mit dorsaler Schallauslöschung im Bereich der Blasenhinterwand ist ein typisches Bild für einen verkalkenden Blasentumor. Die Raumforderung, die den Blasenboden deutlich anhebt, ist ebenfalls ein Hinweis auf einen Tumor. Ei…	{'HARM_CATEGORY_SEXUALLY_EXPLICIT': 'NEGLIGIBLE', 'HARM_CATEGORY_HATE_SPEECH': 'NEGLIGIBLE', 'HARM_CATEGORY_HARASSMENT': 'NEGLIGIBLE', 'HARM_CATEGORY_DANGEROUS_CONTENT': 'NEGLIGIBLE'}	9.997	2024-01-08 17:54:35	FALSE
194	A) Onkozytom. Das Onkozytom ist ein gutartiger Nierentumor, der aus den Zellen der proximalen Tubuli hervorgeht. Er ist in der Regel klein und rundlich und hat eine gelbliche Farbe. Das Onkozytom ist die häufigste gutartige Nierengeschwulst.	{'HARM_CATEGORY_SEXUALLY_EXPLICIT': 'NEGLIGIBLE', 'HARM_CATEGORY_HATE_SPEECH': 'NEGLIGIBLE', 'HARM_CATEGORY_HARASSMENT': 'NEGLIGIBLE', 'HARM_CATEGORY_DANGEROUS_CONTENT': 'NEGLIGIBLE'}	11.313	2024-01-08 17:54:47	FALSE
195	B) Medulloblastom. Das MRT zeigt eine Raumforderung im Bereich des Kleinhirns. Aufgrund des Alters des Patienten und der Lokalisation ist ein Medulloblastom am wahrscheinlichsten.	{'HARM_CATEGORY_SEXUALLY_EXPLICIT': 'NEGLIGIBLE', 'HARM_CATEGORY_HATE_SPEECH': 'NEGLIGIBLE', 'HARM_CATEGORY_HARASSMENT': 'NEGLIGIBLE', 'HARM_CATEGORY_DANGEROUS_CONTENT': 'NEGLIGIBLE'}	10.854	2024-01-08 17:54:59	FALSE
196	A) Laryngomalazie. Die Laryngomalazie ist eine angeborene Erkrankung, bei der der Kehlkopf weich und schlaff ist. Dies kann zu einer Verengung der Atemwege führen, was zu Atembeschwerden führen kann. Die Laryngomalazie ist die häufigste Ursache für inspiratorischen Stridor bei Neugeborenen.	{'HARM_CATEGORY_SEXUALLY_EXPLICIT': 'NEGLIGIBLE', 'HARM_CATEGORY_HATE_SPEECH': 'NEGLIGIBLE', 'HARM_CATEGORY_HARASSMENT': 'NEGLIGIBLE', 'HARM_CATEGORY_DANGEROUS_CONTENT': 'NEGLIGIBLE'}	18.652	2024-01-08 17:55:19	FALSE
197	B) Pleuritis Die Computertomografie des Thorax zeigt eine linksseitige Pleuraergussbildung. Die wahrscheinlichste Diagnose ist eine Pleuritis.	{'HARM_CATEGORY_SEXUALLY_EXPLICIT': 'NEGLIGIBLE', 'HARM_CATEGORY_HATE_SPEECH': 'NEGLIGIBLE', 'HARM_CATEGORY_HARASSMENT': 'NEGLIGIBLE', 'HARM_CATEGORY_DANGEROUS_CONTENT': 'NEGLIGIBLE'}	9.202	2024-01-08 18:03:56	FALSE
198	D) Bestimmung von Anti-Neutrophilen-Zytoplasma-Antikörpern (ANCA), Ermittlung des Urinstatus, Anfertigung einer Röntgenaufnahme der Nasennebenhöhlen Die Patientin zeigt eine Vaskulitis, die durch die Einnahme von Acetylsalicylsäure und Ibuprofen ausgelöst wurde. Die Bestimmung von ANCA ist sinnvoll, um eine ANCA-assoziierte Vaskulitis zu diagnostizieren. Die Ermittlung des Urinstatus und die Anfe…	{'HARM_CATEGORY_SEXUALLY_EXPLICIT': 'NEGLIGIBLE', 'HARM_CATEGORY_HATE_SPEECH': 'NEGLIGIBLE', 'HARM_CATEGORY_HARASSMENT': 'NEGLIGIBLE', 'HARM_CATEGORY_DANGEROUS_CONTENT': 'NEGLIGIBLE'}	15.602	2024-01-08 18:04:12	FALSE
199	C) obstruktive Ventilationsstörung Die Lungenfunktionsprüfung zeigt eine obstruktive Ventilationsstörung. Dies ist an folgenden Befunden erkennbar: - Verminderte FEV1 (2,81 L; 97,4%) - Verminderte FEV1/VC (74,79%) - Erhöhte RV (2,48 L; 80,9%) - Erhöhte TLC (6,26 L; 108,8%)	{'HARM_CATEGORY_SEXUALLY_EXPLICIT': 'NEGLIGIBLE', 'HARM_CATEGORY_HATE_SPEECH': 'NEGLIGIBLE', 'HARM_CATEGORY_HARASSMENT': 'NEGLIGIBLE', 'HARM_CATEGORY_DANGEROUS_CONTENT': 'NEGLIGIBLE'}	7.056	2024-01-08 18:04:20	FALSE
200	B) Mollusca contagiosa. Die Läsionen sind charakteristisch für eine Infektion mit Mollusca contagiosa. Es handelt sich um eine Virusinfektion der Haut, die durch das Molluscum- contagiosum-Virus verursacht wird. Die Erkrankung tritt vor allem bei Kindern auf und ist durch kleine, runde, perlmuttfarbene Papeln gekennzeichnet, die sich an verschiedenen Körperstellen ausbreiten können. Die Papeln si…	{'HARM_CATEGORY_SEXUALLY_EXPLICIT': 'NEGLIGIBLE', 'HARM_CATEGORY_HATE_SPEECH': 'NEGLIGIBLE', 'HARM_CATEGORY_HARASSMENT': 'NEGLIGIBLE', 'HARM_CATEGORY_DANGEROUS_CONTENT': 'NEGLIGIBLE'}	6.835	2024-01-08 18:04:28	FALSE
201	C) Pseudogichtanfall bei Chondrokalzinose Die Patientin ist 91 Jahre alt und hat einen Diabetes mellitus. Sie wird mit Sitagliptin und Metformin behandelt. Sie stellt sich mit heftigen Schmerzen im rechten Handgelenk in der Notaufnahme eines großen Versorgungskrankenhauses vor. Das Gelenk ist gerötet, stark überwärmt und hochschmerzhaft. In der Anamnese finden sich keine vorangegangenen Traumata …	{'HARM_CATEGORY_SEXUALLY_EXPLICIT': 'NEGLIGIBLE', 'HARM_CATEGORY_HATE_SPEECH': 'NEGLIGIBLE', 'HARM_CATEGORY_HARASSMENT': 'NEGLIGIBLE', 'HARM_CATEGORY_DANGEROUS_CONTENT': 'NEGLIGIBLE'}	8.802	2024-01-08 18:04:38	FALSE
202	E) Rheumaknoten bei rheumatoider Arthritis Die gezeigten Veränderungen sind typische Rheumaknoten bei rheumatoider Arthritis. Diese sind harte, schmerzlose Knötchen, die überdruckempfindlich sein können und bevorzugt an Streckseiten von Gelenken auftreten. Sie treten bei etwa 20-30% der Patienten mit rheumatoider Arthritis auf und sind ein Zeichen für eine aktive Erkrankung.	{'HARM_CATEGORY_SEXUALLY_EXPLICIT': 'NEGLIGIBLE', 'HARM_CATEGORY_HATE_SPEECH': 'NEGLIGIBLE', 'HARM_CATEGORY_HARASSMENT': 'NEGLIGIBLE', 'HARM_CATEGORY_DANGEROUS_CONTENT': 'NEGLIGIBLE'}	7.662	2024-01-08 18:04:47	FALSE
203	A) Polychondritis. Die Polychondritis ist eine seltene Erkrankung, die durch eine Entzündung des Knorpels gekennzeichnet ist. Sie kann verschiedene Bereiche des Körpers betreffen, einschließlich der Gelenke, der Ohren, der Nase und der Atemwege. Die Symptome einer Polychondritis können Gelenkschmerzen, Schwellungen und Rötungen sein. Auch Ohrschmerzen, Schwellungen und Rötungen des Ohrs können au…	{'HARM_CATEGORY_SEXUALLY_EXPLICIT': 'NEGLIGIBLE', 'HARM_CATEGORY_HATE_SPEECH': 'NEGLIGIBLE', 'HARM_CATEGORY_HARASSMENT': 'NEGLIGIBLE', 'HARM_CATEGORY_DANGEROUS_CONTENT': 'NEGLIGIBLE'}	11.167	2024-01-08 18:04:59	FALSE
204	B) epidurales Hämatom. Das epidurale Hämatom ist eine Blutansammlung zwischen Schädeldecke und harter Hirnhaut (Dura mater). Es entsteht meist durch eine Verletzung der Arteria meningea media, die in der Schädeldecke verläuft. Das epidurale Hämatom kann zu einer lebensbedrohlichen Raumforderung im Schädel führen und muss daher schnellstmöglich operativ entfernt werden.	{'HARM_CATEGORY_SEXUALLY_EXPLICIT': 'NEGLIGIBLE', 'HARM_CATEGORY_HATE_SPEECH': 'NEGLIGIBLE', 'HARM_CATEGORY_HARASSMENT': 'NEGLIGIBLE', 'HARM_CATEGORY_DANGEROUS_CONTENT': 'NEGLIGIBLE'}	8.552	2024-01-08 18:05:08	FALSE
205	B) primären Sjögren-Syndrom Die Patientin klagt über Gelenk- und Muskelschmerzen, verbunden mit einem Steifheitsgefühl der Finger. Außerdem lässt sich eine Trockenheit der Mundschleimhaut erfragen, die seit Jahren bestehe. Die Tränensekretion habe ebenfalls nachgelassen. In der körperlichen Untersuchung finden sich keine definitiven Gelenkschwellungen. Bei Inspektion der Zunge bietet sich der auf…	{'HARM_CATEGORY_SEXUALLY_EXPLICIT': 'NEGLIGIBLE', 'HARM_CATEGORY_HATE_SPEECH': 'NEGLIGIBLE', 'HARM_CATEGORY_HARASSMENT': 'NEGLIGIBLE', 'HARM_CATEGORY_DANGEROUS_CONTENT': 'NEGLIGIBLE'}	8.497	2024-01-09 12:26:51	FALSE
206	C) Herpes-simplex-Virus-Infektion. Die Patientin hat eine gruppierte Bläschenbildung an der Oberlippe, die für eine Herpes-simplex-Virus-Infektion spricht. Die Bläschen sind klein, rundlich und liegen auf gerötetem Grund. Die Patientin hat außerdem angegeben, dass sie in der letzten Woche an einem grippalen Infekt erkrankt war. Herpes-simplex-Viren können durch eine Reaktivierung bei einer andere…	{'HARM_CATEGORY_SEXUALLY_EXPLICIT': 'NEGLIGIBLE', 'HARM_CATEGORY_HATE_SPEECH': 'NEGLIGIBLE', 'HARM_CATEGORY_HARASSMENT': 'NEGLIGIBLE', 'HARM_CATEGORY_DANGEROUS_CONTENT': 'NEGLIGIBLE'}	7.648	2024-01-09 12:26:59	FALSE
207	D) Osteochondrom einer Rippe. Das Osteochondrom, auch als Knochensporn bezeichnet, ist eine gutartige knöcherne Neubildung, die sich an der Oberfläche eines Knochens entwickelt. Es handelt sich um eine häufige Erkrankung, die bei etwa 10 % der Bevölkerung auftritt. Osteochondrome können an allen Knochen des Körpers vorkommen, am häufigsten sind sie jedoch an den Rippen, den langen Röhrenknochen u…	{'HARM_CATEGORY_SEXUALLY_EXPLICIT': 'NEGLIGIBLE', 'HARM_CATEGORY_HATE_SPEECH': 'NEGLIGIBLE', 'HARM_CATEGORY_HARASSMENT': 'NEGLIGIBLE', 'HARM_CATEGORY_DANGEROUS_CONTENT': 'NEGLIGIBLE'}	9.636	2024-01-09 12:27:10	FALSE
208	B) Es liegt ein zervikaler Bandscheibenvorfall HW 5/6 vor: die Radikulopathie C6 ist durch dessen Ausdehnung, die Myelopathie durch das intramedulläre Signal plausibel. Die Patientin hat eine Zervikobrachialgie mit Ausstrahlung in den linken Daumen, eine Armbeugeschwäche ipsilateral und ein verändertes Empfinden beim Gehen „wie auf Eiern“. Das MRT zeigt einen Bandscheibenvorfall HW 5/6 mit einer …	{'HARM_CATEGORY_SEXUALLY_EXPLICIT': 'NEGLIGIBLE', 'HARM_CATEGORY_HATE_SPEECH': 'NEGLIGIBLE', 'HARM_CATEGORY_HARASSMENT': 'NEGLIGIBLE', 'HARM_CATEGORY_DANGEROUS_CONTENT': 'NEGLIGIBLE'}	7.257	2024-01-09 12:27:18	FALSE
209	The `response.parts` quick accessor only works for a single candidate, but none were returned. Check the `response.prompt_feedback` to see if the prompt was blocked.		1.7470000000000000	2024-01-09 12:27:21	TRUE
210	D) okzipitale Parenchymblutung links Die Patientin leidet an einer okzipitalen Parenchymblutung links. Dies ist eine Blutung im Gehirngewebe, die durch ein Trauma oder eine andere Verletzung verursacht werden kann. Die Symptome einer Parenchymblutung können Kopfschmerzen, Übelkeit, Erbrechen und Sehstörungen sein. Die Diagnose wird durch eine CT-Untersuchung gestellt. Die Behandlung einer Parench…	{'HARM_CATEGORY_SEXUALLY_EXPLICIT': 'NEGLIGIBLE', 'HARM_CATEGORY_HATE_SPEECH': 'NEGLIGIBLE', 'HARM_CATEGORY_HARASSMENT': 'NEGLIGIBLE', 'HARM_CATEGORY_DANGEROUS_CONTENT': 'NEGLIGIBLE'}	7.121	2024-01-09 12:27:29	FALSE
211	A) eosinophile Fasziitis. Die Patientin hat eine Eosinophilie im peripheren Blutbild und eine Hypergammaglobulinämie in der Eiweißelektrophorese. Dies sind beides Hinweise auf eine eosinophile Fasziitis. Die Hautveränderungen sind ebenfalls typisch für diese Erkrankung.	{'HARM_CATEGORY_SEXUALLY_EXPLICIT': 'NEGLIGIBLE', 'HARM_CATEGORY_HATE_SPEECH': 'NEGLIGIBLE', 'HARM_CATEGORY_HARASSMENT': 'NEGLIGIBLE', 'HARM_CATEGORY_DANGEROUS_CONTENT': 'NEGLIGIBLE'}	6.362	2024-01-09 12:27:36	FALSE
212	C) Stimmlippenknötchen (sog. Schreiknötchen) Die Patientin ist eine junge Frau, die nach einer Schwangerschaft und der Geburt eines Kindes heiser geworden ist. Sie arbeitet als Erzieherin, was bedeutet, dass sie viel sprechen muss. Die Laryngoskopie zeigt beidseits symmetrische, weißliche Knötchen an den Stimmlippen. Diese Knötchen sind typisch für Stimmlippenknötchen, die durch eine Überlastung …	{'HARM_CATEGORY_SEXUALLY_EXPLICIT': 'NEGLIGIBLE', 'HARM_CATEGORY_HATE_SPEECH': 'NEGLIGIBLE', 'HARM_CATEGORY_HARASSMENT': 'NEGLIGIBLE', 'HARM_CATEGORY_DANGEROUS_CONTENT': 'NEGLIGIBLE'}	11.828	2024-01-09 12:27:49	FALSE
213	E) Heberden-Arthrose Die Patientin ist 65 Jahre alt und klagt über Schmerzen in den Fingergelenken. Die Schmerzen treten bei Belastung auf, z.B. kräftigem Faustschluss oder Spitzgriff. Ein Ruheschmerz bestehe nicht, bei kaltem Wetter seien die Beschwerden tendenziell stärker. Die Untersuchung ergibt: knotig erscheinende Verdickung dorsolateral an den DIP-Gelenken II bds. mit ulnarer Deviation im …	{'HARM_CATEGORY_SEXUALLY_EXPLICIT': 'NEGLIGIBLE', 'HARM_CATEGORY_HATE_SPEECH': 'NEGLIGIBLE', 'HARM_CATEGORY_HARASSMENT': 'NEGLIGIBLE', 'HARM_CATEGORY_DANGEROUS_CONTENT': 'NEGLIGIBLE'}	9.54	2024-01-09 21:41:59	FALSE
214	B) seronegative Spondylarthritis. Die Röntgenbilder zeigen eine Versteifung der Wirbelsäule, die durch eine seronegative Spondylarthritis verursacht worden sein könnte. Diese Erkrankung ist eine chronisch-entzündliche Erkrankung der Wirbelsäule, die zu Schmerzen, Steifheit und Bewegungseinschränkungen führt. Sie wird durch eine Fehlregulation des Immunsystems verursacht, die zu einer Entzündung d…	{'HARM_CATEGORY_SEXUALLY_EXPLICIT': 'NEGLIGIBLE', 'HARM_CATEGORY_HATE_SPEECH': 'NEGLIGIBLE', 'HARM_CATEGORY_HARASSMENT': 'NEGLIGIBLE', 'HARM_CATEGORY_DANGEROUS_CONTENT': 'NEGLIGIBLE'}	7.49	2024-01-09 12:28:00	FALSE
215	E) Als therapeutische Maßnahmen sind Entlastung und Sportverbot für einige Wochen indiziert. Das Röntgenbild zeigt eine Osgood-Schlatter-Krankheit, die eine durch Zugbelastung bedingte Apophysenerkrankung darstellt. Typisch ist der Schmerz über der Tuberositas tibiae, die bei Jugendlichen noch als knorpeliger Fortsatz angelegt ist. Die Erkrankung tritt vor allem bei Jungen im Alter von 10 bis 15 …	{'HARM_CATEGORY_SEXUALLY_EXPLICIT': 'NEGLIGIBLE', 'HARM_CATEGORY_HATE_SPEECH': 'NEGLIGIBLE', 'HARM_CATEGORY_HARASSMENT': 'NEGLIGIBLE', 'HARM_CATEGORY_DANGEROUS_CONTENT': 'NEGLIGIBLE'}	12.712	2024-01-09 12:28:14	FALSE
216	B) an den Mittelfußköpfchen II und III Die Patientin hat einen Diabetes mellitus und Krampfadern. Dies sind Risikofaktoren für eine periphere arterielle Verschlusskrankheit (pAVK). Die pAVK ist eine Erkrankung, bei der die Arterien in den Beinen verengt oder verschlossen sind. Dies kann zu Schmerzen in den Beinen führen, insbesondere beim Gehen. Die Schmerzen treten typischerweise in den Zehen od…	{'HARM_CATEGORY_SEXUALLY_EXPLICIT': 'NEGLIGIBLE', 'HARM_CATEGORY_HATE_SPEECH': 'NEGLIGIBLE', 'HARM_CATEGORY_HARASSMENT': 'NEGLIGIBLE', 'HARM_CATEGORY_DANGEROUS_CONTENT': 'NEGLIGIBLE'}	7.089	2024-01-09 12:28:22	FALSE
217	B) Das Kind hat ein Erythema toxicum neonatorum. Das Erythema toxicum neonatorum ist eine harmlose, vorübergehende Hauterscheinung, die bei Neugeborenen auftreten kann. Sie ist gekennzeichnet durch kleine, rote Flecken, die von einem weißen Hof umgeben sind. Die Flecken treten meist am Bauch und an den Extremitäten auf und verschwinden in der Regel innerhalb von wenigen Tagen bis Wochen. Das Eryt…	{'HARM_CATEGORY_SEXUALLY_EXPLICIT': 'NEGLIGIBLE', 'HARM_CATEGORY_HATE_SPEECH': 'NEGLIGIBLE', 'HARM_CATEGORY_HARASSMENT': 'NEGLIGIBLE', 'HARM_CATEGORY_DANGEROUS_CONTENT': 'NEGLIGIBLE'}	6.466	2024-01-09 12:28:29	FALSE
218	D) Herpangina. Herpangina ist eine durch Enteroviren verursachte Infektionskrankheit, die vor allem bei Kindern auftritt. Sie äußert sich durch Fieber, Halsschmerzen und kleine, schmerzhafte Bläschen im Mund- und Rachenraum. Die Bläschen platzen nach einigen Tagen und hinterlassen kleine Geschwüre.	{'HARM_CATEGORY_SEXUALLY_EXPLICIT': 'NEGLIGIBLE', 'HARM_CATEGORY_HATE_SPEECH': 'NEGLIGIBLE', 'HARM_CATEGORY_HARASSMENT': 'NEGLIGIBLE', 'HARM_CATEGORY_DANGEROUS_CONTENT': 'NEGLIGIBLE'}	8.271	2024-01-09 12:28:39	FALSE
219	A) äußere (externe) Okulomotoriusparese Bei einer äußeren (externen) Okulomotoriusparese (Nervus oculomotorius, III. Hirnnerv) kommt es zu einer Pupillenerweiterung (Mydriasis) und einer Pupillenstarre (unabhängig von der Lichtintensität). Die Pupille reagiert nicht auf Licht.	{'HARM_CATEGORY_SEXUALLY_EXPLICIT': 'NEGLIGIBLE', 'HARM_CATEGORY_HATE_SPEECH': 'NEGLIGIBLE', 'HARM_CATEGORY_HARASSMENT': 'NEGLIGIBLE', 'HARM_CATEGORY_DANGEROUS_CONTENT': 'NEGLIGIBLE'}	6.453	2024-01-09 12:28:46	FALSE
220	B) Zentralarterienverschluss. Die Abbildung zeigt einen roten Punkt in der Mitte des Sehnervs, der auf eine Embolie der Zentralarterie hinweist. Die Embolie kann durch ein arterielles Verschlussleiden im Bein verursacht werden.	{'HARM_CATEGORY_SEXUALLY_EXPLICIT': 'NEGLIGIBLE', 'HARM_CATEGORY_HATE_SPEECH': 'NEGLIGIBLE', 'HARM_CATEGORY_HARASSMENT': 'NEGLIGIBLE', 'HARM_CATEGORY_DANGEROUS_CONTENT': 'NEGLIGIBLE'}	7.853	2024-01-09 12:28:55	FALSE
221	B) maligner Tumor. Das Bild zeigt eine Raumforderung mit zentraler Nekrose, die für einen malignen Tumor spricht.	{'HARM_CATEGORY_SEXUALLY_EXPLICIT': 'NEGLIGIBLE', 'HARM_CATEGORY_HATE_SPEECH': 'NEGLIGIBLE', 'HARM_CATEGORY_HARASSMENT': 'NEGLIGIBLE', 'HARM_CATEGORY_DANGEROUS_CONTENT': 'NEGLIGIBLE'}	6.772	2024-01-09 12:29:03	FALSE
222	The `response.parts` quick accessor only works for a single candidate, but none were returned. Check the `response.prompt_feedback` to see if the prompt was blocked.		0.9460000000000000	2024-01-09 12:29:05	TRUE
223	A) Nachweis von Antikörpern gegen Rötelnvirus Die Patientin zeigt ein morbilliformes Exanthem, das für Röteln typisch ist. Die Inkubationszeit von Röteln beträgt 14 bis 21 Tage. Die Erkrankung beginnt mit einem unspezifischen Prodromalstadium mit Fieber, Husten, Schnupfen und Bindehautentzündung. Nach 2 bis 3 Tagen kommt es zum Auftreten des Exanthems, das am Gesicht beginnt und sich dann über de…	{'HARM_CATEGORY_SEXUALLY_EXPLICIT': 'NEGLIGIBLE', 'HARM_CATEGORY_HATE_SPEECH': 'NEGLIGIBLE', 'HARM_CATEGORY_HARASSMENT': 'NEGLIGIBLE', 'HARM_CATEGORY_DANGEROUS_CONTENT': 'NEGLIGIBLE'}	6.758	2024-01-09 12:29:12	FALSE
224	B) Porphyriediagnostik im Urin Die Patientin hat eine verstärkte Verletzlichkeit der Haut an den Händen bemerkt. Die Dorsalseite der linken Hand ist auf der Abbildung dargestellt; die rechte Hand zeigt ähnliche Veränderungen mit deutlicheren Narben und einer prallen Blase von 1 cm Durchmesser am Mittelfinger. Das Gesicht der Patientin ist auffällig gebräunt; die Augenbrauen sind lateral sehr kräf…	{'HARM_CATEGORY_SEXUALLY_EXPLICIT': 'NEGLIGIBLE', 'HARM_CATEGORY_HATE_SPEECH': 'NEGLIGIBLE', 'HARM_CATEGORY_HARASSMENT': 'NEGLIGIBLE', 'HARM_CATEGORY_DANGEROUS_CONTENT': 'NEGLIGIBLE'}	8.415	2024-01-09 12:29:22	FALSE
225	C) HIV-Diagnostik Bei dem Patienten zeigen sich typische Hautveränderungen, wie sie bei einer HIV-Infektion auftreten können. Es handelt sich um papelartige, erythematöse, zum Teil konfluierende Knötchen, die vor allem im Gesicht, am Stamm und an den Extremitäten auftreten. Die Hautveränderungen können mit Juckreiz verbunden sein. Eine HIV-Infektion kann auch mit anderen Symptomen wie Fieber, Müd…	{'HARM_CATEGORY_SEXUALLY_EXPLICIT': 'NEGLIGIBLE', 'HARM_CATEGORY_HATE_SPEECH': 'NEGLIGIBLE', 'HARM_CATEGORY_HARASSMENT': 'NEGLIGIBLE', 'HARM_CATEGORY_DANGEROUS_CONTENT': 'NEGLIGIBLE'}	6.569	2024-01-09 12:29:29	FALSE
226	A) endoluminale Prothese der Aorta nach B-Dissektion Die CT-Angiographie zeigt eine röhrenförmige Prothese, die sich von der Aortenwurzel bis in den Aortenbogen erstreckt. Die Prothese ist mit Kontrastmittel gefüllt und weist ein charakteristisches wellenförmiges Aussehen auf. Dieses Aussehen ist typisch für eine endoluminale Prothese, die nach einer B-Dissektion eingesetzt wurde.	{'HARM_CATEGORY_SEXUALLY_EXPLICIT': 'NEGLIGIBLE', 'HARM_CATEGORY_HATE_SPEECH': 'NEGLIGIBLE', 'HARM_CATEGORY_HARASSMENT': 'NEGLIGIBLE', 'HARM_CATEGORY_DANGEROUS_CONTENT': 'NEGLIGIBLE'}	6.652	2024-01-09 12:29:37	FALSE
227	D) Mitralstenose. Die Patientin hatte eine Mitralstenose, die zu einer Druckerhöhung im Lungenkreislauf und schließlich zu einem Lungenödem führte. Das Lungenödem ist in der Abbildung als eine Ansammlung von Flüssigkeit in den Lungenalveolen zu sehen.	{'HARM_CATEGORY_SEXUALLY_EXPLICIT': 'NEGLIGIBLE', 'HARM_CATEGORY_HATE_SPEECH': 'NEGLIGIBLE', 'HARM_CATEGORY_HARASSMENT': 'NEGLIGIBLE', 'HARM_CATEGORY_DANGEROUS_CONTENT': 'NEGLIGIBLE'}	7.638	2024-01-09 12:29:46	FALSE
228	B) papilläres Harnblasenkarzinom. Das Bild zeigt eine exophytische, blumenkohlartige Raumforderung in der Harnblase, die für ein papilläres Harnblasenkarzinom spricht.	{'HARM_CATEGORY_SEXUALLY_EXPLICIT': 'NEGLIGIBLE', 'HARM_CATEGORY_HATE_SPEECH': 'NEGLIGIBLE', 'HARM_CATEGORY_HARASSMENT': 'NEGLIGIBLE', 'HARM_CATEGORY_DANGEROUS_CONTENT': 'NEGLIGIBLE'}	6.511	2024-01-09 12:34:21	FALSE
229	A) Enchondromatose (M. Ollier) Die Enchondromatose (M. Ollier) ist eine seltene Erkrankung, die durch multiple Knorpelwucherungen in den Knochen gekennzeichnet ist. Sie tritt meist bei Kindern und Jugendlichen auf und betrifft vor allem die langen Röhrenknochen. Die Knorpelwucherungen können zu einer Verformung der Knochen und zu einem Wachstumsunterschied zwischen den beiden Beinen führen. Im Rö…	{'HARM_CATEGORY_SEXUALLY_EXPLICIT': 'NEGLIGIBLE', 'HARM_CATEGORY_HATE_SPEECH': 'NEGLIGIBLE', 'HARM_CATEGORY_HARASSMENT': 'NEGLIGIBLE', 'HARM_CATEGORY_DANGEROUS_CONTENT': 'NEGLIGIBLE'}	9.758	2024-01-09 12:34:32	FALSE
230	C) Heberden-Arthrose. Bei der Patientin besteht eine Heberden-Arthrose, die sich durch eine schmerzhafte Schwellung der Fingerendgelenke äußert. Die Gelenke sind deformiert und weisen eine Achsenabweichung auf. Die Heberden-Arthrose ist eine degenerative Erkrankung, die bei älteren Menschen häufig auftritt. Sie wird durch eine Abnutzung des Knorpels verursacht, der die Gelenke schützt. Die Behand…	{'HARM_CATEGORY_SEXUALLY_EXPLICIT': 'NEGLIGIBLE', 'HARM_CATEGORY_HATE_SPEECH': 'NEGLIGIBLE', 'HARM_CATEGORY_HARASSMENT': 'NEGLIGIBLE', 'HARM_CATEGORY_DANGEROUS_CONTENT': 'NEGLIGIBLE'}	6.85	2024-01-09 12:34:40	FALSE
231	E) von Uratkristallen in der Synovialflüssigkeit Die Diagnose einer Arthritis urica kann am ehesten durch den Nachweis von Uratkristallen in der Synovialflüssigkeit bestätigt werden. Dies ist die sicherste Methode, um eine Gicht zu diagnostizieren.	{'HARM_CATEGORY_SEXUALLY_EXPLICIT': 'NEGLIGIBLE', 'HARM_CATEGORY_HATE_SPEECH': 'NEGLIGIBLE', 'HARM_CATEGORY_HARASSMENT': 'NEGLIGIBLE', 'HARM_CATEGORY_DANGEROUS_CONTENT': 'NEGLIGIBLE'}	6.31	2024-01-09 12:34:47	FALSE
232	C) Epiphyseolysis capitis femoris linksseitig. Epiphyseolysis capitis femoris (ECF) oder auch Morbus Perthes ist eine aseptische (nicht durch Bakterien verursachte) Hüftkopferkrankung, die bei Kindern und Jugendlichen auftritt. Sie ist gekennzeichnet durch eine Störung der Durchblutung des Hüftkopfes, was zu einem Absterben des Knochengewebes und einer Deformierung des Hüftkopfes führen kann. Die…	{'HARM_CATEGORY_SEXUALLY_EXPLICIT': 'NEGLIGIBLE', 'HARM_CATEGORY_HATE_SPEECH': 'NEGLIGIBLE', 'HARM_CATEGORY_HARASSMENT': 'NEGLIGIBLE', 'HARM_CATEGORY_DANGEROUS_CONTENT': 'NEGLIGIBLE'}	11.035	2024-01-09 12:34:59	FALSE
233	B) Erythema (exsudativum) multiforme Das Erythema exsudativum multiforme (EEM) ist eine akute, selbstlimitierende Erkrankung, die durch erythematöse, ödematöse und bullöse Hautläsionen gekennzeichnet ist. Die Läsionen treten in der Regel an den Extremitäten und im Gesicht auf und können von Fieber, Gelenkschmerzen und anderen Allgemeinsymptomen begleitet sein. Das EEM wird durch eine Vielzahl von…	{'HARM_CATEGORY_SEXUALLY_EXPLICIT': 'NEGLIGIBLE', 'HARM_CATEGORY_HATE_SPEECH': 'NEGLIGIBLE', 'HARM_CATEGORY_HARASSMENT': 'NEGLIGIBLE', 'HARM_CATEGORY_DANGEROUS_CONTENT': 'NEGLIGIBLE'}	12.308	2024-01-09 12:35:13	FALSE
234	C) Probeexzision von einer Läsion mit histologischer Untersuchung und DIF (sog. Lupusbandtest) Bei dem Patienten haben sich langsam die auf der Abbildung exemplarisch dargestellten, bilateral etwa symmetrischen Herde im Gesicht entwickelt. Die weißlichen Bezirke entsprechen teils Hyperkeratosen, teils Hautatrophien. Nasenspitze und Ohren sind nicht befallen. Die Hautveränderungen traten nach eine…	{'HARM_CATEGORY_SEXUALLY_EXPLICIT': 'NEGLIGIBLE', 'HARM_CATEGORY_HATE_SPEECH': 'NEGLIGIBLE', 'HARM_CATEGORY_HARASSMENT': 'NEGLIGIBLE', 'HARM_CATEGORY_DANGEROUS_CONTENT': 'NEGLIGIBLE'}	8.002	2024-01-09 12:35:22	FALSE
235	B) Der betroffene Patient sollte anamnestisch nach der Möglichkeit einer chronisch erhöhten Arsenexposition gefragt werden. Bei der hier gezeigten Hautveränderung handelt es sich mit großer Wahrscheinlichkeit um ein Basalzellkarzinom. Diese Hauttumoren entstehen in den meisten Fällen durch eine chronische UV-Exposition, seltener durch chronische Arsenexposition. Daher ist die häufigste Lokalisati…	{'HARM_CATEGORY_SEXUALLY_EXPLICIT': 'NEGLIGIBLE', 'HARM_CATEGORY_HATE_SPEECH': 'NEGLIGIBLE', 'HARM_CATEGORY_HARASSMENT': 'NEGLIGIBLE', 'HARM_CATEGORY_DANGEROUS_CONTENT': 'NEGLIGIBLE'}	8.002	2024-01-09 12:35:31	FALSE
236	C) Streptokokkeninfekt Die Patientin hat eine bakterielle Infektion, die durch Streptokokken verursacht wurde. Dies ist die wahrscheinlichste Ursache für die frischen Veränderungen an ihren Beinen, da sie eine junge Frau ist und keine anderen Risikofaktoren für die anderen Erkrankungen aufweist.	{'HARM_CATEGORY_SEXUALLY_EXPLICIT': 'NEGLIGIBLE', 'HARM_CATEGORY_HATE_SPEECH': 'NEGLIGIBLE', 'HARM_CATEGORY_HARASSMENT': 'NEGLIGIBLE', 'HARM_CATEGORY_DANGEROUS_CONTENT': 'NEGLIGIBLE'}	8.413	2024-01-09 12:35:40	FALSE
237	D) Es sollten eine genetische Beratung und Suche nach einem potenziell ererbten genetischen Defekt erfolgen; wahrscheinlich liegt bei der Patientin ein ererbter Defekt in einem DNA-Mismatch-Reparaturgen vor. Die Patientin ist 42 Jahre alt und hat ein Karzinom im Colon ascendens. Ihr Vater ist mit 45 Jahren an einem Dickdarmkarzinom verstorben und ihre Großmutter väterlicherseits mit ca. 60 Jahren…	{'HARM_CATEGORY_SEXUALLY_EXPLICIT': 'NEGLIGIBLE', 'HARM_CATEGORY_HATE_SPEECH': 'NEGLIGIBLE', 'HARM_CATEGORY_HARASSMENT': 'NEGLIGIBLE', 'HARM_CATEGORY_DANGEROUS_CONTENT': 'NEGLIGIBLE'}	10.052	2024-01-09 12:35:51	FALSE
238	A) Angina Plaut-Vincenti Die Angina Plaut-Vincenti, auch bekannt als Plaut-Vincenti-Angina oder Stomatitis ulcerosa, ist eine bakterielle Infektion des Rachens, die durch die Bakterien Fusobacterium nucleatum und/oder Borrelia vincentii verursacht wird. Sie tritt häufig bei Menschen mit geschwächtem Immunsystem auf, z. B. bei Rauchern, Alkoholikern oder Menschen mit HIV/AIDS. Die Symptome der Ang…	{'HARM_CATEGORY_SEXUALLY_EXPLICIT': 'NEGLIGIBLE', 'HARM_CATEGORY_HATE_SPEECH': 'NEGLIGIBLE', 'HARM_CATEGORY_HARASSMENT': 'NEGLIGIBLE', 'HARM_CATEGORY_DANGEROUS_CONTENT': 'NEGLIGIBLE'}	10.627	2024-01-09 12:36:03	FALSE
239	E) Penicillin V Penicillin V ist das Mittel der ersten Wahl für eine kalkulierte antibiotische Therapie bei akuten bakteriellen Infektionen der oberen Atemwege, wie z.B. einer akuten Tonsillitis. Ciprofloxacin, Co-trimoxazol, Fosfomycin und Metronidazol sind keine Mittel der ersten Wahl bei dieser Indikation.	{'HARM_CATEGORY_SEXUALLY_EXPLICIT': 'NEGLIGIBLE', 'HARM_CATEGORY_HATE_SPEECH': 'NEGLIGIBLE', 'HARM_CATEGORY_HARASSMENT': 'NEGLIGIBLE', 'HARM_CATEGORY_DANGEROUS_CONTENT': 'NEGLIGIBLE'}	5.9510000000000000	2024-01-09 12:36:10	FALSE
240	D) Ösophagogastroduodenoskopie Die Patientin hat eine große Zunge (Makroglossie), was ein Hinweis auf eine Amyloidose sein kann. Amyloidose ist eine Erkrankung, bei der sich Amyloid, ein abnormales Protein, in verschiedenen Organen ablagert. Die häufigsten Symptome einer Amyloidose sind Müdigkeit, Gewichtsverlust, Ödeme und Atemnot. Eine Amyloidose kann verschiedene Ursachen haben, z. B. eine chr…	{'HARM_CATEGORY_SEXUALLY_EXPLICIT': 'NEGLIGIBLE', 'HARM_CATEGORY_HATE_SPEECH': 'NEGLIGIBLE', 'HARM_CATEGORY_HARASSMENT': 'NEGLIGIBLE', 'HARM_CATEGORY_DANGEROUS_CONTENT': 'NEGLIGIBLE'}	13.779	2024-01-09 12:36:25	FALSE
241	B) hämorrhagischer Mediainfarkt Die Patientin ist 34 Jahre alt und leidet unter Schlafmangel sowie außergewöhnlichen Belastungen. Sie wird mit einem komplexen Anfall in die Notaufnahme eingeliefert. Die neurologische Untersuchung zeigt eine leichte Sprachverlangsamung, Übelkeit und diffusen Schwindel. Die CT-Aufnahmen zeigen eine Blutung im Bereich der rechten mittleren Hirnarterie (MCA). Die wah…	{'HARM_CATEGORY_SEXUALLY_EXPLICIT': 'NEGLIGIBLE', 'HARM_CATEGORY_HATE_SPEECH': 'NEGLIGIBLE', 'HARM_CATEGORY_HARASSMENT': 'NEGLIGIBLE', 'HARM_CATEGORY_DANGEROUS_CONTENT': 'NEGLIGIBLE'}	8.521	2024-01-09 12:36:34	FALSE
242	A) Die Aufklärung des Patienten über die Bedeutung dieser Veränderung als Zeichen einer behandlungsbedürftigen hämatologischen Erkrankung in nahezu allen Fällen Bei dem Patienten handelt es sich um einen 55-jährigen Mann mit einem blutunterlaufenen Auge. Er hat keine Beschwerden und keine Sehverschlechterung. Anamnese und Untersuchung ergeben keinen Hinweis auf eine Augenverletzung. Der Patient e…	{'HARM_CATEGORY_SEXUALLY_EXPLICIT': 'NEGLIGIBLE', 'HARM_CATEGORY_HATE_SPEECH': 'NEGLIGIBLE', 'HARM_CATEGORY_HARASSMENT': 'NEGLIGIBLE', 'HARM_CATEGORY_DANGEROUS_CONTENT': 'NEGLIGIBLE'}	17.22	2024-01-09 12:36:52	FALSE
243	C) Man empfiehlt eine Vitrektomie zur Behandlung des Makulaforamens. Das OCT zeigt ein Makulaforamen, bei dem es sich um einen Defekt in der Netzhaut handelt, der durch einen Riss in der inneren Grenzmembran verursacht wird. Dieser Riss kann zu einer Ansammlung von Flüssigkeit unter der Netzhaut führen, die das Sehvermögen beeinträchtigt. Eine Vitrektomie ist eine Operation, bei der der Glaskörpe…	{'HARM_CATEGORY_SEXUALLY_EXPLICIT': 'NEGLIGIBLE', 'HARM_CATEGORY_HATE_SPEECH': 'NEGLIGIBLE', 'HARM_CATEGORY_HARASSMENT': 'NEGLIGIBLE', 'HARM_CATEGORY_DANGEROUS_CONTENT': 'NEGLIGIBLE'}	7.692	2024-01-09 12:37:01	FALSE
244	D) systemische Glukokortikosteroide zusammen mit Diuretika Eine erneute Chemotherapie ist aufgrund der bereits erfolgten Radiochemotherapie unwahrscheinlich wirksam. Eine Kleinraumbestrahlung des linken Stammbronchus kann versucht werden, ist aber aufgrund der Größe des Tumors wahrscheinlich nicht ausreichend. Sedativa und Antitussiva in Kombination mit Sauerstoff sind zwar symptomatisch wirksam,…	{'HARM_CATEGORY_SEXUALLY_EXPLICIT': 'NEGLIGIBLE', 'HARM_CATEGORY_HATE_SPEECH': 'NEGLIGIBLE', 'HARM_CATEGORY_HARASSMENT': 'NEGLIGIBLE', 'HARM_CATEGORY_DANGEROUS_CONTENT': 'NEGLIGIBLE'}	7.289	2024-01-09 12:37:09	FALSE
245	C) hyperplastischer Polyp Der gezeigte Polyp weist eine regelrechte, schleimbildende Epithelschicht auf. Es handelt sich somit um einen hyperplastischen Polypen.	{'HARM_CATEGORY_SEXUALLY_EXPLICIT': 'NEGLIGIBLE', 'HARM_CATEGORY_HATE_SPEECH': 'NEGLIGIBLE', 'HARM_CATEGORY_HARASSMENT': 'NEGLIGIBLE', 'HARM_CATEGORY_DANGEROUS_CONTENT': 'NEGLIGIBLE'}	7.595	2024-01-09 12:37:18	FALSE
246	B) M. Basedow Das Szintigramm zeigt eine diffuse, symmetrische Vergrößerung der Schilddrüse mit einer homogenen Verteilung des Radiopharmakons. Dies ist ein typisches Zeichen für einen M. Basedow. Die anderen Antwortmöglichkeiten sind weniger wahrscheinlich, da sie entweder andere Ursachen für eine Hyperthyreose haben (z.B. akute eitrige Thyreoiditis, diffuse Karzinose) oder andere Erkrankungen d…	{'HARM_CATEGORY_SEXUALLY_EXPLICIT': 'NEGLIGIBLE', 'HARM_CATEGORY_HATE_SPEECH': 'NEGLIGIBLE', 'HARM_CATEGORY_HARASSMENT': 'NEGLIGIBLE', 'HARM_CATEGORY_DANGEROUS_CONTENT': 'NEGLIGIBLE'}	7.135	2024-01-09 12:37:26	FALSE
247	B) Die mehrkernigen Riesenzellen entsprechen Riesenzellen vom Langhans-Typ; eine zerebrale Tuberkulose ist anzunehmen. Die mehrkernigen Riesenzellen vom Langhans-Typ sind charakteristisch für eine Tuberkulose. In diesem Fall handelt es sich um eine zerebrale Tuberkulose, die durch eine Infektion des Gehirns mit dem Bakterium Mycobacterium tuberculosis verursacht wird. Die Infektion kann über die …	{'HARM_CATEGORY_SEXUALLY_EXPLICIT': 'NEGLIGIBLE', 'HARM_CATEGORY_HATE_SPEECH': 'NEGLIGIBLE', 'HARM_CATEGORY_HARASSMENT': 'NEGLIGIBLE', 'HARM_CATEGORY_DANGEROUS_CONTENT': 'NEGLIGIBLE'}	7.652	2024-01-09 12:37:35	FALSE
248	A) Bindehautnävus Bei der Patientin handelt es sich um eine 26-jährige schwarze Patientin, die am linken Auge im Bereich der Lidspalte einen braunen Fleck entdeckt hat. Dieser sei ihr in der zweiten Hälfte ihrer zurückliegenden Schwangerschaft aufgefallen. Sie sei vor sieben Wochen entbunden worden. Die geringfügig erhabene Veränderung zeigt das auf der Abbildung dargestellte Bild. Bei der Läsion…	{'HARM_CATEGORY_SEXUALLY_EXPLICIT': 'NEGLIGIBLE', 'HARM_CATEGORY_HATE_SPEECH': 'NEGLIGIBLE', 'HARM_CATEGORY_HARASSMENT': 'NEGLIGIBLE', 'HARM_CATEGORY_DANGEROUS_CONTENT': 'NEGLIGIBLE'}	13.542	2024-01-09 12:37:49	FALSE
249	C) Pigmentepithelhyperplasie (-hypertrophie) Die Abbildungen zeigen einen Fundus oculi mit einer gelblich-weißen, scharf begrenzten, rundlichen Läsion in der Nähe der Papille. Die Läsion ist leicht erhaben und zeigt eine feine Gefäßstruktur. Die Netzhautgefäße sind normal. Es handelt sich am wahrscheinlichsten um eine Pigmentepithelhyperplasie (-hypertrophie).	{'HARM_CATEGORY_SEXUALLY_EXPLICIT': 'NEGLIGIBLE', 'HARM_CATEGORY_HATE_SPEECH': 'NEGLIGIBLE', 'HARM_CATEGORY_HARASSMENT': 'NEGLIGIBLE', 'HARM_CATEGORY_DANGEROUS_CONTENT': 'NEGLIGIBLE'}	6.353	2024-01-09 12:37:57	FALSE
250	The `response.parts` quick accessor only works for a single candidate, but none were returned. Check the `response.prompt_feedback` to see if the prompt was blocked.		1.035	2024-01-09 12:37:59	TRUE
251	C) Fraktur des Dens axis Die Patientin hat eine Bewegungseinschränkung im Kopf-Hals-Bereich und eine grenzwertig suffiziente periphere Sauerstoffsättigung. Die Bewegungsstörung beider Arme (symmetrisch), mit Grobkraftminderung und Unvermögen für differenziertes Fingerspiel, sowie die kloßige Sprache deuten auf eine Schädigung des Rückenmarks hin. Die Fraktur des Dens axis ist eine häufige Ursache…	{'HARM_CATEGORY_SEXUALLY_EXPLICIT': 'NEGLIGIBLE', 'HARM_CATEGORY_HATE_SPEECH': 'NEGLIGIBLE', 'HARM_CATEGORY_HARASSMENT': 'NEGLIGIBLE', 'HARM_CATEGORY_DANGEROUS_CONTENT': 'NEGLIGIBLE'}	8.828	2024-01-09 12:38:08	FALSE
252	A) Chondrokalzinose. Die Röntgenaufnahme zeigt eine Verkalkung des Knorpels im Handgelenk, was auf eine Chondrokalzinose hinweist.	{'HARM_CATEGORY_SEXUALLY_EXPLICIT': 'NEGLIGIBLE', 'HARM_CATEGORY_HATE_SPEECH': 'NEGLIGIBLE', 'HARM_CATEGORY_HARASSMENT': 'NEGLIGIBLE', 'HARM_CATEGORY_DANGEROUS_CONTENT': 'NEGLIGIBLE'}	6.014	2024-01-09 12:38:15	FALSE
253	B) lytische Metastase Die lytische Metastase ist eine Tochtergeschwulst, die sich von einem primären Tumor in einem anderen Organ über die Blutbahn oder das Lymphsystem im Knochen ansiedelt. Sie führt zu einem Knochenabbau und kann Schmerzen, Schwellungen und pathologische Frakturen verursachen. Die häufigsten Primärtumoren, die zu lytischen Metastasen im Knochen führen, sind Lungen-, Brust-, Pro…	{'HARM_CATEGORY_SEXUALLY_EXPLICIT': 'NEGLIGIBLE', 'HARM_CATEGORY_HATE_SPEECH': 'NEGLIGIBLE', 'HARM_CATEGORY_HARASSMENT': 'NEGLIGIBLE', 'HARM_CATEGORY_DANGEROUS_CONTENT': 'NEGLIGIBLE'}	6.405	2024-01-09 12:38:23	FALSE
254	C) Hüftkopfnekrose. Die radiologischen Veränderungen, insbesondere die subchondrale Aufhellung des Hüftkopfes, sprechen für eine beginnende Hüftkopfnekrose.	{'HARM_CATEGORY_SEXUALLY_EXPLICIT': 'NEGLIGIBLE', 'HARM_CATEGORY_HATE_SPEECH': 'NEGLIGIBLE', 'HARM_CATEGORY_HARASSMENT': 'NEGLIGIBLE', 'HARM_CATEGORY_DANGEROUS_CONTENT': 'NEGLIGIBLE'}	11.98	2024-01-09 12:38:36	FALSE
255	C) chronische polypöse Sinusitis. Die Abbildung zeigt eine CT-Aufnahme eines Patienten mit einer chronischen polypösen Sinusitis. Die Schleimhaut der Nasennebenhöhlen ist verdickt und es bilden sich Polypen.	{'HARM_CATEGORY_SEXUALLY_EXPLICIT': 'NEGLIGIBLE', 'HARM_CATEGORY_HATE_SPEECH': 'NEGLIGIBLE', 'HARM_CATEGORY_HARASSMENT': 'NEGLIGIBLE', 'HARM_CATEGORY_DANGEROUS_CONTENT': 'NEGLIGIBLE'}	5.595	2024-01-09 12:38:42	FALSE
256	The `response.parts` quick accessor only works for a single candidate, but none were returned. Check the `response.prompt_feedback` to see if the prompt was blocked.		1.314	2024-01-09 12:38:45	TRUE
257	A) chronisch(er) diskoider Lupus erythematodes Die beschriebenen Veränderungen sind am wahrscheinlichsten einem chronisch(en) diskoiden Lupus erythematodes zuzuordnen. Diese Diagnose wird durch die folgenden Merkmale gestützt: - Die Läsionen sind seit zwei Jahren vorhanden und haben sich im letzten Sommer deutlich vergrößert. - Die Läsionen sind zentrofazial sowie am Kinn und am Kieferwinkel loka…	{'HARM_CATEGORY_SEXUALLY_EXPLICIT': 'NEGLIGIBLE', 'HARM_CATEGORY_HATE_SPEECH': 'NEGLIGIBLE', 'HARM_CATEGORY_HARASSMENT': 'NEGLIGIBLE', 'HARM_CATEGORY_DANGEROUS_CONTENT': 'NEGLIGIBLE'}	9.469	2024-01-09 12:38:55	FALSE
258	D) Pseudoacanthosis nigricans Es handelt sich um eine harmlose, meist bei jüngeren übergewichtigen Menschen auftretende, umschriebene Hyperpigmentierung, die histologisch durch Akanthose und Papillomatose ohne atypische Melanocyten charakterisiert ist.	{'HARM_CATEGORY_SEXUALLY_EXPLICIT': 'NEGLIGIBLE', 'HARM_CATEGORY_HATE_SPEECH': 'NEGLIGIBLE', 'HARM_CATEGORY_HARASSMENT': 'NEGLIGIBLE', 'HARM_CATEGORY_DANGEROUS_CONTENT': 'NEGLIGIBLE'}	7.703	2024-01-09 12:39:04	FALSE
259	B) Angina follicularis Die Abbildung zeigt einen 8-jährigen Jungen mit einer Angina follicularis. Die Mandeln sind gerötet und geschwollen, und es sind weiße Flecken auf den Mandeln zu sehen. Dies sind Eiterherde, die sich in den Follikeln der Mandeln gebildet haben. Die Angina follicularis ist eine bakterielle Infektion, die durch verschiedene Bakterien, wie z.B. Streptococcus pyogenes, verursac…	{'HARM_CATEGORY_SEXUALLY_EXPLICIT': 'NEGLIGIBLE', 'HARM_CATEGORY_HATE_SPEECH': 'NEGLIGIBLE', 'HARM_CATEGORY_HARASSMENT': 'NEGLIGIBLE', 'HARM_CATEGORY_DANGEROUS_CONTENT': 'NEGLIGIBLE'}	9.139	2024-01-09 12:39:14	FALSE
260	B) Flohstiche Die Läsionen sind gruppiert angeordnet, wie es für Flohstiche typisch ist. Außerdem ist der Ausschlag auf der Haut des Kindes relativ flächig verteilt, was ebenfalls für Flohstiche spricht.	{'HARM_CATEGORY_SEXUALLY_EXPLICIT': 'NEGLIGIBLE', 'HARM_CATEGORY_HATE_SPEECH': 'NEGLIGIBLE', 'HARM_CATEGORY_HARASSMENT': 'NEGLIGIBLE', 'HARM_CATEGORY_DANGEROUS_CONTENT': 'NEGLIGIBLE'}	6.768	2024-01-09 12:39:22	FALSE
261	The `response.parts` quick accessor only works for a single candidate, but none were returned. Check the `response.prompt_feedback` to see if the prompt was blocked.		1.283	2024-01-09 12:39:24	TRUE
262	A) Waterhouse-Friderichsen-Syndrom (Endotoxin-Schock) Die Patientin zeigt eine purpurfarbene Verfärbung der Haut, die auf eine Blutung unter die Haut zurückzuführen ist. Dies kann ein Anzeichen für ein Waterhouse-Friderichsen-Syndrom sein, das durch eine bakterielle Infektion ausgelöst wird. Die Bakterien gelangen in die Blutbahn und vermehren sich dort. Dabei setzen sie Giftstoffe frei, die die …	{'HARM_CATEGORY_SEXUALLY_EXPLICIT': 'NEGLIGIBLE', 'HARM_CATEGORY_HATE_SPEECH': 'NEGLIGIBLE', 'HARM_CATEGORY_HARASSMENT': 'NEGLIGIBLE', 'HARM_CATEGORY_DANGEROUS_CONTENT': 'NEGLIGIBLE'}	7.482	2024-01-09 12:39:33	FALSE
263	B) Basilarisembolie aus einer Beckenvenenthrombose mit offenem Foramen ovale cordis. Die Abbildung zeigt eine ausgedehnte Hirnblutung im Versorgungsgebiet der A. basilaris, die durch eine Embolie aus einer Beckenvenenthrombose verursacht wurde. Das offene Foramen ovale cordis ermöglichte die paradoxe Embolie.	{'HARM_CATEGORY_SEXUALLY_EXPLICIT': 'NEGLIGIBLE', 'HARM_CATEGORY_HATE_SPEECH': 'NEGLIGIBLE', 'HARM_CATEGORY_HARASSMENT': 'NEGLIGIBLE', 'HARM_CATEGORY_DANGEROUS_CONTENT': 'NEGLIGIBLE'}	6.718	2024-01-09 12:39:40	FALSE
264	B) Es handelt sich um eine primär übersehene linksseitige Zwerchfellruptur mit intrathorakaler Lage von Abdominalorganen. Das Röntgenbild zeigt eine hochgradige Verschattung der linken Thoraxhälfte mit Verdrängung des Mediastinums nach rechts. Dies ist am ehesten durch eine intrathorakale Lage von Abdominalorganen zu erklären, die durch eine Zwerchfellruptur verursacht wurde. Eine Pleuraschwiele …	{'HARM_CATEGORY_SEXUALLY_EXPLICIT': 'NEGLIGIBLE', 'HARM_CATEGORY_HATE_SPEECH': 'NEGLIGIBLE', 'HARM_CATEGORY_HARASSMENT': 'NEGLIGIBLE', 'HARM_CATEGORY_DANGEROUS_CONTENT': 'NEGLIGIBLE'}	7.97	2024-01-09 12:39:49	FALSE
265	B) ST-Hebungsinfarkt der Vorderwand. Es zeigt sich eine Hebung der ST-Strecke in den Ableitungen I, aVL, V2-V6, was für einen ST-Hebungsinfarkt der Vorderwand spricht.	{'HARM_CATEGORY_SEXUALLY_EXPLICIT': 'NEGLIGIBLE', 'HARM_CATEGORY_HATE_SPEECH': 'NEGLIGIBLE', 'HARM_CATEGORY_HARASSMENT': 'NEGLIGIBLE', 'HARM_CATEGORY_DANGEROUS_CONTENT': 'NEGLIGIBLE'}	6.238	2024-01-09 12:39:57	FALSE
266	B) Es sollte eine halbjährliche Kontroll-Ösophagogastroduodenoskopie durchgeführt werden, um rechtzeitig die Entstehung eines Adenokarzinoms zu diagnostizieren. Das Barrett-Epithel ist eine präkanzeröse Läsion, die sich im distalen Ösophagus entwickeln kann. Das Risiko, dass sich aus einem Barrett-Epithel ein Ösophaguskarzinom entwickelt, ist zwar gering, aber es ist deutlich höher als das Risiko…	{'HARM_CATEGORY_SEXUALLY_EXPLICIT': 'NEGLIGIBLE', 'HARM_CATEGORY_HATE_SPEECH': 'NEGLIGIBLE', 'HARM_CATEGORY_HARASSMENT': 'NEGLIGIBLE', 'HARM_CATEGORY_DANGEROUS_CONTENT': 'NEGLIGIBLE'}	9.548	2024-01-09 18:28:52	FALSE
267	D) Nierenzyste. Die Abbildung zeigt eine CT des Abdomens nach Kontrastmittelgabe. Zu sehen ist eine Leber mit mehreren Rundherden, die nach KM-Gabe kontrastieren und somit auf ein HCC schließen lassen (tumorös durchsetzte Leber). Zusätzlich sieht man eine Thrombose der V. portae sowie Aszites. Die V. cava ist frei. Eine Nierenzyste ist nicht zu erkennen.	{'HARM_CATEGORY_SEXUALLY_EXPLICIT': 'NEGLIGIBLE', 'HARM_CATEGORY_HATE_SPEECH': 'NEGLIGIBLE', 'HARM_CATEGORY_HARASSMENT': 'NEGLIGIBLE', 'HARM_CATEGORY_DANGEROUS_CONTENT': 'NEGLIGIBLE'}	7.438	2024-01-09 18:29:00	FALSE
268	C) Psoriasisarthritis Die Psoriasisarthritis ist eine chronisch entzündliche Gelenkerkrankung, die mit einer Psoriasis der Haut oder Nägel einhergeht. Sie kann in jedem Alter auftreten, betrifft aber am häufigsten Menschen zwischen 30 und 50 Jahren. Männer und Frauen sind gleichermaßen betroffen. Die Psoriasisarthritis beginnt in der Regel mit Gelenkschmerzen und -schwellungen, die an den kleinen…	{'HARM_CATEGORY_SEXUALLY_EXPLICIT': 'NEGLIGIBLE', 'HARM_CATEGORY_HATE_SPEECH': 'NEGLIGIBLE', 'HARM_CATEGORY_HARASSMENT': 'NEGLIGIBLE', 'HARM_CATEGORY_DANGEROUS_CONTENT': 'NEGLIGIBLE'}	9.096	2024-01-09 18:29:10	FALSE
269	D) Multiple Sklerose. Die Patientin ist 32 Jahre alt und in der 22. Schwangerschaftswoche. Sie entwickelt innerhalb weniger Tage eine Gangunsicherheit und eine undeutliche, verwaschene Sprechweise. Klinisch-neurologisch zeigt sie eine Dysarthrie, einen Blickrichtungsnystagmus in alle Richtungen, eine tetraspastisch-ataktische Gangstörung mit Betonung der linken Seite (Wernicke-Mann-Gangbild links…	{'HARM_CATEGORY_SEXUALLY_EXPLICIT': 'NEGLIGIBLE', 'HARM_CATEGORY_HATE_SPEECH': 'NEGLIGIBLE', 'HARM_CATEGORY_HARASSMENT': 'NEGLIGIBLE', 'HARM_CATEGORY_DANGEROUS_CONTENT': 'NEGLIGIBLE'}	9.917	2024-01-09 18:29:21	FALSE
270	C) Der Befund passt am ehesten zu einer vor vielen Jahren abgelaufenen postvakzinalen Enzephalomyelitis nach (früher gesetzlich vorgeschriebener) Pockenimpfung. Es handelt sich um eine ältere Patientin, bei der sich in der Markscheidenfärbung multiple rundliche Herde mit teils zentraler Aufhellung finden, die vor allem im Bereich des Okzipitallappens lokalisiert sind. Die Herde sind typisch für e…	{'HARM_CATEGORY_SEXUALLY_EXPLICIT': 'NEGLIGIBLE', 'HARM_CATEGORY_HATE_SPEECH': 'NEGLIGIBLE', 'HARM_CATEGORY_HARASSMENT': 'NEGLIGIBLE', 'HARM_CATEGORY_DANGEROUS_CONTENT': 'NEGLIGIBLE'}	7.267	2024-01-09 18:29:29	FALSE
271	B) Keratitis disciformis herpetica mit Trabekulitis und Sekundärglaukom. Die Patientin hat eine umschriebene scheibenförmige Trübung der Hornhaut (ohne Epitheldefekt) mit an dieser Stelle gelegenen weißlichen Hornhautrückflächen-Präzipitaten. In der normal konfigurierten Vorderkammer zeigen sich ein diskreter Lichtweg und einzelne Zellen; die Iris stellt sich bis auf eine sektorförmige Atrophie d…	{'HARM_CATEGORY_SEXUALLY_EXPLICIT': 'NEGLIGIBLE', 'HARM_CATEGORY_HATE_SPEECH': 'NEGLIGIBLE', 'HARM_CATEGORY_HARASSMENT': 'NEGLIGIBLE', 'HARM_CATEGORY_DANGEROUS_CONTENT': 'NEGLIGIBLE'}	12.482	2024-01-09 18:29:43	FALSE
272	E) Sehnervenentzündung, evtl. bei Encephalomyelitis disseminata Die Abbildung zeigt eine Papillitis (Sehnervenentzündung). Typisch sind die unscharfen Grenzen, die Rötung und Schwellung der Papille sowie die peripheren Exsudate in der Netzhaut. Bei einer Stauungspapille wären die Grenzen der Papille dagegen scharf begrenzt. Eine einfache Optikusatrophie führt nicht zu einer Schwellung der Papille…	{'HARM_CATEGORY_SEXUALLY_EXPLICIT': 'NEGLIGIBLE', 'HARM_CATEGORY_HATE_SPEECH': 'NEGLIGIBLE', 'HARM_CATEGORY_HARASSMENT': 'NEGLIGIBLE', 'HARM_CATEGORY_DANGEROUS_CONTENT': 'NEGLIGIBLE'}	8.927	2024-01-09 18:29:53	FALSE
273	B) Riss der langen Bizepssehne. Der Bizepssehnenriss ist eine Verletzung, die vor allem bei jungen, sportlich aktiven Menschen auftritt. Typischerweise kommt es zu einem plötzlichen Schmerz im Bereich der Bizepssehne, der mit einer Schwellung und einem Bluterguss einhergeht. Die Beweglichkeit des Ellenbogens ist meist eingeschränkt. Bei der körperlichen Untersuchung tastet der Arzt einen Defekt i…	{'HARM_CATEGORY_SEXUALLY_EXPLICIT': 'NEGLIGIBLE', 'HARM_CATEGORY_HATE_SPEECH': 'NEGLIGIBLE', 'HARM_CATEGORY_HARASSMENT': 'NEGLIGIBLE', 'HARM_CATEGORY_DANGEROUS_CONTENT': 'NEGLIGIBLE'}	7.019	2024-01-09 18:30:01	FALSE
274	A) Dupuytren-Kontraktur. Die Dupuytren-Kontraktur ist eine Erkrankung, die durch eine Verdickung und Verkürzung der palmaren Faszie verursacht wird. Diese Faszie ist eine dünne Schicht aus Bindegewebe, die sich über die Handfläche erstreckt und die Fingersehnen bedeckt. Bei der Dupuytren-Kontraktur verdickt sich die Faszie und verkürzt sich, wodurch die Fingersehnen nicht mehr richtig gleiten kön…	{'HARM_CATEGORY_SEXUALLY_EXPLICIT': 'NEGLIGIBLE', 'HARM_CATEGORY_HATE_SPEECH': 'NEGLIGIBLE', 'HARM_CATEGORY_HARASSMENT': 'NEGLIGIBLE', 'HARM_CATEGORY_DANGEROUS_CONTENT': 'NEGLIGIBLE'}	10.548	2024-01-09 18:30:12	FALSE
275	B) Hallux rigidus. Beim Hallux rigidus handelt es sich um eine degenerative Erkrankung des Großzehengrundgelenks, die zu einer schmerzhaften Bewegungseinschränkung führt. Typischerweise ist das Großzehengrundgelenk betroffen, das bei der Röntgenaufnahme im Stehen sichtbar ist.	{'HARM_CATEGORY_SEXUALLY_EXPLICIT': 'NEGLIGIBLE', 'HARM_CATEGORY_HATE_SPEECH': 'NEGLIGIBLE', 'HARM_CATEGORY_HARASSMENT': 'NEGLIGIBLE', 'HARM_CATEGORY_DANGEROUS_CONTENT': 'NEGLIGIBLE'}	6.442	2024-01-09 18:30:20	FALSE
276	E) Psoriasis (vulgaris) capillitii Die Abbildung zeigt einen typischen Befund einer Psoriasis vulgaris capillitii, bei der es sich um eine chronisch entzündliche Erkrankung der Kopfhaut handelt. Sie ist gekennzeichnet durch gerötete, schuppende Plaques, die sich auf der Kopfhaut bilden und zu Juckreiz und Schmerzen führen können. Die Psoriasis vulgaris capillitii kann in jedem Alter auftreten, is…	{'HARM_CATEGORY_SEXUALLY_EXPLICIT': 'NEGLIGIBLE', 'HARM_CATEGORY_HATE_SPEECH': 'NEGLIGIBLE', 'HARM_CATEGORY_HARASSMENT': 'NEGLIGIBLE', 'HARM_CATEGORY_DANGEROUS_CONTENT': 'NEGLIGIBLE'}	7.114	2024-01-09 18:30:28	FALSE
277	C) superfizielle Basalzellkarzinome (Basaliome) Die Läsionen sind seit mehreren Jahren vorhanden und haben sich langsam vergrößert. Sie sind asymptomatisch und haben einen glasigen, knötchenförmigen Rand. Dies sind alles charakteristische Merkmale von Basalzellkarzinomen.	{'HARM_CATEGORY_SEXUALLY_EXPLICIT': 'NEGLIGIBLE', 'HARM_CATEGORY_HATE_SPEECH': 'NEGLIGIBLE', 'HARM_CATEGORY_HARASSMENT': 'NEGLIGIBLE', 'HARM_CATEGORY_DANGEROUS_CONTENT': 'NEGLIGIBLE'}	6.472	2024-01-09 18:30:35	FALSE
278	B) Isotretinoin (systemisch) Isotretinoin ist ein systemisches Retinoid, das zur Behandlung von schwerer Akne vulgaris eingesetzt wird. Es ist jedoch nicht zur Behandlung aller Schweregrade der Akne geeignet. Bei leichter Akne vulgaris ist es nicht indiziert, da es zu schweren Nebenwirkungen führen kann.	{'HARM_CATEGORY_SEXUALLY_EXPLICIT': 'NEGLIGIBLE', 'HARM_CATEGORY_HATE_SPEECH': 'NEGLIGIBLE', 'HARM_CATEGORY_HARASSMENT': 'NEGLIGIBLE', 'HARM_CATEGORY_DANGEROUS_CONTENT': 'NEGLIGIBLE'}	6.163	2024-01-09 18:30:43	FALSE
279	The `response.parts` quick accessor only works for a single candidate, but none were returned. Check the `response.prompt_feedback` to see if the prompt was blocked.		1.248	2024-01-09 18:30:45	TRUE
280	D) mikroskopische Untersuchung eines Transparentklebeband-Abrisspräparats von befallener Haut zum Pilznachweis. Bei dem Patienten haben sich seit 4 Monaten nach einem Sommerurlaub am Mittelmeer die auf der Abbildung gezeigten Hautveränderungen entwickelt. Einige der Herde sind mit zarten Schuppen bedeckt. Es besteht kein Juckreiz. Die Hautsensibilität ist regelrecht. Auf die Frage nach dermatolog…	{'HARM_CATEGORY_SEXUALLY_EXPLICIT': 'NEGLIGIBLE', 'HARM_CATEGORY_HATE_SPEECH': 'NEGLIGIBLE', 'HARM_CATEGORY_HARASSMENT': 'NEGLIGIBLE', 'HARM_CATEGORY_DANGEROUS_CONTENT': 'NEGLIGIBLE'}	7.905	2024-01-09 18:30:54	FALSE
281	C) Durch genaue Anamneseerhebung klären, welches vor Jahren eingenommene Medikament am ehesten für das hier bestehende fixe Arzneimittelexanthem verantwortlich ist. Das Bild zeigt ein typisches fixes Arzneimittelexanthem. Es handelt sich um eine allergische Reaktion auf ein Medikament, die sich in Form von roten, schmerzhaften Flecken auf der Haut äußert. Die Flecken können unterschiedlich groß s…	{'HARM_CATEGORY_SEXUALLY_EXPLICIT': 'NEGLIGIBLE', 'HARM_CATEGORY_HATE_SPEECH': 'NEGLIGIBLE', 'HARM_CATEGORY_HARASSMENT': 'NEGLIGIBLE', 'HARM_CATEGORY_DANGEROUS_CONTENT': 'NEGLIGIBLE'}	8.67	2024-01-09 18:31:03	FALSE
282	D) (eruptive) Verrucae seborrhoicae. Bei der Patientin handelt es sich um eine übergewichtige 62-jährige Frau, die einen Internisten wegen Magenbeschwerden aufsucht. Bei der körperlichen Untersuchung werden Veränderungen am Rumpf festgestellt, die der Hautarzt als (eruptive) Verrucae seborrhoicae diagnostiziert. Diese sind gutartige, warzenartige Wucherungen, die bei älteren Menschen häufig auftr…	{'HARM_CATEGORY_SEXUALLY_EXPLICIT': 'NEGLIGIBLE', 'HARM_CATEGORY_HATE_SPEECH': 'NEGLIGIBLE', 'HARM_CATEGORY_HARASSMENT': 'NEGLIGIBLE', 'HARM_CATEGORY_DANGEROUS_CONTENT': 'NEGLIGIBLE'}	7.754	2024-01-09 18:31:12	FALSE
283	The `response.parts` quick accessor only works for a single candidate, but none were returned. Check the `response.prompt_feedback` to see if the prompt was blocked.		1.325	2024-01-09 18:31:14	TRUE
284	E) Thrombus Das hypodens Areal zeigt eine unscharfe Begrenzung und nimmt Kontrastmittel auf, was für einen Thrombus spricht. Ein Myxom wäre rundlich, gut begrenzt und würde kein Kontrastmittel aufnehmen. Ein Perikarderguss wäre ebenfalls rundlich und würde das gesamte Herz umgeben. Ein Angiosarkom ist ein sehr seltener Tumor, der ebenfalls rundlich wäre und Kontrastmittel aufnehmen würde. Ein Flu…	{'HARM_CATEGORY_SEXUALLY_EXPLICIT': 'NEGLIGIBLE', 'HARM_CATEGORY_HATE_SPEECH': 'NEGLIGIBLE', 'HARM_CATEGORY_HARASSMENT': 'NEGLIGIBLE', 'HARM_CATEGORY_DANGEROUS_CONTENT': 'NEGLIGIBLE'}	8.617	2024-01-09 18:31:24	FALSE
285	B) Spondylolyse. Bei der Spondylolyse handelt es sich um eine erworbene oder angeborene knöcherne Unterbrechung des Wirbelbogens, meist auf Höhe von L5. Sie kann einseitig oder beidseitig auftreten und ist bei jungen Patienten häufig asymptomatisch. Im Röntgenbild zeigt sich eine lytische Läsion des Wirbelbogens, die bei einseitigem Befund eine Stufe bilden kann.	{'HARM_CATEGORY_SEXUALLY_EXPLICIT': 'NEGLIGIBLE', 'HARM_CATEGORY_HATE_SPEECH': 'NEGLIGIBLE', 'HARM_CATEGORY_HARASSMENT': 'NEGLIGIBLE', 'HARM_CATEGORY_DANGEROUS_CONTENT': 'NEGLIGIBLE'}	6.008	2024-01-09 18:31:31	FALSE
286	D) radiale Klumphand. Die radiale Klumphand, auch bekannt als Daumenaplasie-Syndrom, ist eine angeborene Fehlbildung der Hand, die durch das Fehlen des Daumens und eine ulnare Polydaktylie gekennzeichnet ist. Die Ulna ist dabei verkürzt und radialwärts abgewinkelt, während die Speiche verlängert ist und ulnarwärts abweicht.	{'HARM_CATEGORY_SEXUALLY_EXPLICIT': 'NEGLIGIBLE', 'HARM_CATEGORY_HATE_SPEECH': 'NEGLIGIBLE', 'HARM_CATEGORY_HARASSMENT': 'NEGLIGIBLE', 'HARM_CATEGORY_DANGEROUS_CONTENT': 'NEGLIGIBLE'}	6.661	2024-01-09 18:31:39	FALSE
287	A) ausgeprägte Osteoporose mit hochgradiger Fischwirbelbildung Die Abbildung zeigt eine ausgeprägte Osteoporose mit hochgradiger Fischwirbelbildung. Die Wirbelkörper sind komprimiert und haben eine bikonkave Form. Die Bandscheiben sind verbreitert. Dies ist ein typisches Bild einer langjährigen hochdosierten Glukokortikosteroidtherapie.	{'HARM_CATEGORY_SEXUALLY_EXPLICIT': 'NEGLIGIBLE', 'HARM_CATEGORY_HATE_SPEECH': 'NEGLIGIBLE', 'HARM_CATEGORY_HARASSMENT': 'NEGLIGIBLE', 'HARM_CATEGORY_DANGEROUS_CONTENT': 'NEGLIGIBLE'}	6.645	2024-01-09 18:31:46	FALSE
288	A) M. Bechterew Die Röntgenaufnahme zeigt eine Versteifung der Wirbelsäule, die durch eine entzündliche Erkrankung verursacht sein kann. Die wahrscheinlichste Diagnose ist daher M. Bechterew, eine chronisch entzündliche Erkrankung der Wirbelsäule.	{'HARM_CATEGORY_SEXUALLY_EXPLICIT': 'NEGLIGIBLE', 'HARM_CATEGORY_HATE_SPEECH': 'NEGLIGIBLE', 'HARM_CATEGORY_HARASSMENT': 'NEGLIGIBLE', 'HARM_CATEGORY_DANGEROUS_CONTENT': 'NEGLIGIBLE'}	6.236	2024-01-09 18:31:54	FALSE
289	B) Lungenhypoplasie links Das Röntgenbild zeigt eine massive Verschattung der linken Lunge, während die rechte Lunge normal belüftet erscheint. Dies deutet auf eine Lungenhypoplasie links hin, bei der die linke Lunge nicht vollständig entwickelt ist. Eine Lungenhypoplasie kann angeboren sein oder durch verschiedene Faktoren während der Schwangerschaft verursacht werden, z. B. durch eine Oligohydr…	{'HARM_CATEGORY_SEXUALLY_EXPLICIT': 'NEGLIGIBLE', 'HARM_CATEGORY_HATE_SPEECH': 'NEGLIGIBLE', 'HARM_CATEGORY_HARASSMENT': 'NEGLIGIBLE', 'HARM_CATEGORY_DANGEROUS_CONTENT': 'NEGLIGIBLE'}	6.121	2024-01-09 18:32:01	FALSE
290	E) chronische Blutstauung der Leber Die Leber ist dunkelrot gefärbt und hat eine glatte Oberfläche. Es sind keine Läsionen oder andere Auffälligkeiten zu erkennen. Die wahrscheinlichste Diagnose ist eine chronische Blutstauung der Leber.	{'HARM_CATEGORY_SEXUALLY_EXPLICIT': 'NEGLIGIBLE', 'HARM_CATEGORY_HATE_SPEECH': 'NEGLIGIBLE', 'HARM_CATEGORY_HARASSMENT': 'NEGLIGIBLE', 'HARM_CATEGORY_DANGEROUS_CONTENT': 'NEGLIGIBLE'}	6.836	2024-01-09 18:32:09	FALSE
291	B) Zur Entfernung der ins Lungenparenchym spießenden Rippen ist ein thoraxchirurgischer Eingriff erforderlich. Begründung: Die CT-Aufnahme zeigt eine Rippenserienfraktur rechts mit mehreren ins Lungenparenchym spießenden Rippenfragmenten. Dies stellt eine potenziell lebensbedrohliche Verletzung dar, die einer thoraxchirurgischen Intervention bedarf.	{'HARM_CATEGORY_SEXUALLY_EXPLICIT': 'NEGLIGIBLE', 'HARM_CATEGORY_HATE_SPEECH': 'NEGLIGIBLE', 'HARM_CATEGORY_HARASSMENT': 'NEGLIGIBLE', 'HARM_CATEGORY_DANGEROUS_CONTENT': 'NEGLIGIBLE'}	6.652	2024-01-09 18:32:16	FALSE
292	B) intraartikuläre Basismehrfragmentfraktur der Daumengrundphalanx Es handelt sich um eine intraartikuläre Trümmerfraktur des Daumengrundgliedes (1. Phalanx). Die Fraktur verläuft von der Gelenkfläche bis in die Basis des Grundgliedes.	{'HARM_CATEGORY_SEXUALLY_EXPLICIT': 'NEGLIGIBLE', 'HARM_CATEGORY_HATE_SPEECH': 'NEGLIGIBLE', 'HARM_CATEGORY_HARASSMENT': 'NEGLIGIBLE', 'HARM_CATEGORY_DANGEROUS_CONTENT': 'NEGLIGIBLE'}	6.032	2024-01-09 18:32:23	FALSE
293	B) rechten Unterlappen. Es handelt sich höchstwahrscheinlich um eine Pneumonie im rechten Unterlappen. Typisch ist die Verschattung des Lungengewebes, die durch die Entzündung verursacht wird.	{'HARM_CATEGORY_SEXUALLY_EXPLICIT': 'NEGLIGIBLE', 'HARM_CATEGORY_HATE_SPEECH': 'NEGLIGIBLE', 'HARM_CATEGORY_HARASSMENT': 'NEGLIGIBLE', 'HARM_CATEGORY_DANGEROUS_CONTENT': 'NEGLIGIBLE'}	6.384	2024-01-09 18:32:31	FALSE
294	B) Ursprung der rechten A. subclavia aus der deszendierenden Aorta. Die A. lusoria ist eine anormale Arterie, die von der Aorta descendens abgeht und hinter dem Ösophagus verläuft. Sie kann zu einer Kompression des Ösophagus führen, die zu Schluckbeschwerden führt. Im vorliegenden Fall ist die A. lusoria auf der Abbildung dargestellt, wie sie hinter dem Ösophagus verläuft. Die wahrscheinlichste U…	{'HARM_CATEGORY_SEXUALLY_EXPLICIT': 'NEGLIGIBLE', 'HARM_CATEGORY_HATE_SPEECH': 'NEGLIGIBLE', 'HARM_CATEGORY_HARASSMENT': 'NEGLIGIBLE', 'HARM_CATEGORY_DANGEROUS_CONTENT': 'NEGLIGIBLE'}	6.821	2024-01-09 18:32:39	FALSE
295	E) 2-wöchige Ruhigstellung in UA-Fingergipsschiene in Intrinsic-plus-Stellung, um eine Rückbildung des Knotens zu erreichen. Bei dem Patienten liegt eine Dupuytren-Kontraktur vor. Diese Erkrankung ist durch eine fibrotische Verdickung der Palmarfaszie gekennzeichnet, die zu einer Beugekontraktur der Finger führt. Die Dupuytren-Kontraktur ist eine progrediente Erkrankung, die unbehandelt zu einer …	{'HARM_CATEGORY_SEXUALLY_EXPLICIT': 'NEGLIGIBLE', 'HARM_CATEGORY_HATE_SPEECH': 'NEGLIGIBLE', 'HARM_CATEGORY_HARASSMENT': 'NEGLIGIBLE', 'HARM_CATEGORY_DANGEROUS_CONTENT': 'NEGLIGIBLE'}	9.434	2024-01-09 18:32:49	FALSE
296	B) Plasmodium falciparum Die Beschreibung der Symptome und die geografische Herkunft des Patienten deuten auf eine Malariainfektion hin. Der Erregernachweis gelingt durch die mikroskopische Untersuchung eines gefärbten Blutausstrichs. Im vorliegenden Fall sind Plasmodium falciparum-Erreger nachweisbar.	{'HARM_CATEGORY_SEXUALLY_EXPLICIT': 'NEGLIGIBLE', 'HARM_CATEGORY_HATE_SPEECH': 'NEGLIGIBLE', 'HARM_CATEGORY_HARASSMENT': 'NEGLIGIBLE', 'HARM_CATEGORY_DANGEROUS_CONTENT': 'NEGLIGIBLE'}	6.526	2024-01-09 18:32:57	FALSE
297	A) Gichttophus Bei dem Patienten liegt am wahrscheinlichsten ein Gichttophus vor. Ein Gichttophus ist eine Ansammlung von Harnsäurekristallen in den Gelenken oder im Weichteilgewebe. Die Kristalle können sich bilden, wenn der Harnsäurespiegel im Blut zu hoch ist. Dies kann bei Menschen mit Gicht oder bei Menschen mit einer Nierenerkrankung der Fall sein. Die Tophi können schmerzhaft sein und sich…	{'HARM_CATEGORY_SEXUALLY_EXPLICIT': 'NEGLIGIBLE', 'HARM_CATEGORY_HATE_SPEECH': 'NEGLIGIBLE', 'HARM_CATEGORY_HARASSMENT': 'NEGLIGIBLE', 'HARM_CATEGORY_DANGEROUS_CONTENT': 'NEGLIGIBLE'}	6.7620000000000000	2024-01-09 18:33:04	FALSE
298	A) akute Appendizitis mit perityphlitischem Abszess Die Sonografie zeigt eine entzündete Appendix mit einem perityphlitischen Abszess. Die Appendix ist verdickt und weist eine echoarme Wand auf. Der Abszess ist eine Ansammlung von Eiter, die sich um die Appendix gebildet hat. Er ist echoarm und weist eine unregelmäßige Begrenzung auf.	{'HARM_CATEGORY_SEXUALLY_EXPLICIT': 'NEGLIGIBLE', 'HARM_CATEGORY_HATE_SPEECH': 'NEGLIGIBLE', 'HARM_CATEGORY_HARASSMENT': 'NEGLIGIBLE', 'HARM_CATEGORY_DANGEROUS_CONTENT': 'NEGLIGIBLE'}	16.502	2024-01-09 18:33:22	FALSE
299	B) Chronische Gicht. Die Röntgenbilder zeigen Gelenkschwellungen und -destruktionen, die für eine chronische Gicht sprechen. Die Gicht ist eine Stoffwechselerkrankung, bei der sich Harnsäure im Körper ansammelt und in den Gelenken ablagert. Dies führt zu schmerzhaften Entzündungen. Die Gicht ist eine häufige Erkrankung, die vor allem Männer betrifft.	{'HARM_CATEGORY_SEXUALLY_EXPLICIT': 'NEGLIGIBLE', 'HARM_CATEGORY_HATE_SPEECH': 'NEGLIGIBLE', 'HARM_CATEGORY_HARASSMENT': 'NEGLIGIBLE', 'HARM_CATEGORY_DANGEROUS_CONTENT': 'NEGLIGIBLE'}	6.19	2024-01-09 18:33:29	FALSE
300	D) V. a. Kompartmentsyndrom und Anmeldung einer umgehenden Notoperation ohne Einhaltung der Nüchterngrenze. Es handelt sich klinisch um ein Kompartmentsyndrom, das durch eine starke Schwellung des Unterschenkels verursacht wird. Die Schmerzen sind sehr stark und können mit Analgetika kaum gelindert werden. Es besteht eine Fußheberschwäche und Sensibilitätsstörungen im Bereich des ersten und zweit…	{'HARM_CATEGORY_SEXUALLY_EXPLICIT': 'NEGLIGIBLE', 'HARM_CATEGORY_HATE_SPEECH': 'NEGLIGIBLE', 'HARM_CATEGORY_HARASSMENT': 'NEGLIGIBLE', 'HARM_CATEGORY_DANGEROUS_CONTENT': 'NEGLIGIBLE'}	8.341	2024-01-09 18:33:38	FALSE
301	B) Kinder des Paares haben ein erhöhtes Risiko für ein Down-Syndrom. Das Karyogramm zeigt eine balancierte Translokation zwischen Chromosom 14 und 21. Die Ratsuchende hat also ein Chromosom 21 zu viel, welches aber an ein Chromosom 14 gebunden ist. Klinisch ist die Frau gesund, da die Genexpression der Chromosomen 14 und 21 nicht verändert ist. Allerdings besteht bei ihr ein erhöhtes Risiko, bei …	{'HARM_CATEGORY_SEXUALLY_EXPLICIT': 'NEGLIGIBLE', 'HARM_CATEGORY_HATE_SPEECH': 'NEGLIGIBLE', 'HARM_CATEGORY_HARASSMENT': 'NEGLIGIBLE', 'HARM_CATEGORY_DANGEROUS_CONTENT': 'NEGLIGIBLE'}	7.175	2024-01-09 18:33:47	FALSE
302	B) Mikropapillen und Psammomkörper. Das Bild zeigt Mikropapillen und Psammomkörper, die für ein Ovarialkarzinom charakteristisch sind.	{'HARM_CATEGORY_SEXUALLY_EXPLICIT': 'NEGLIGIBLE', 'HARM_CATEGORY_HATE_SPEECH': 'NEGLIGIBLE', 'HARM_CATEGORY_HARASSMENT': 'NEGLIGIBLE', 'HARM_CATEGORY_DANGEROUS_CONTENT': 'NEGLIGIBLE'}	5.931	2024-01-09 18:33:54	FALSE
303	A) Ovarialendometriom. Das Bild zeigt eine echoarme, zystische Raumforderung im Bereich des rechten Ovars. Die Patientin leidet an chronischen Unterbauchschmerzen, Dysmenorrhö und gelegentlicher Dyspareunie. Dies sind typische Symptome für ein Ovarialendometriom.	{'HARM_CATEGORY_SEXUALLY_EXPLICIT': 'NEGLIGIBLE', 'HARM_CATEGORY_HATE_SPEECH': 'NEGLIGIBLE', 'HARM_CATEGORY_HARASSMENT': 'NEGLIGIBLE', 'HARM_CATEGORY_DANGEROUS_CONTENT': 'NEGLIGIBLE'}	6.041	2024-01-09 18:34:01	FALSE
304	B) Karotisdissektion mit Gefäßverschluss links kraniozervikal. Die CT-Angiographie zeigt eine Dissektion der linken A. carotis interna mit Gefäßverschluss im Bereich des II. Halswirbelkörpers.	{'HARM_CATEGORY_SEXUALLY_EXPLICIT': 'NEGLIGIBLE', 'HARM_CATEGORY_HATE_SPEECH': 'NEGLIGIBLE', 'HARM_CATEGORY_HARASSMENT': 'NEGLIGIBLE', 'HARM_CATEGORY_DANGEROUS_CONTENT': 'NEGLIGIBLE'}	6.627	2024-01-09 18:34:08	FALSE
305	A) Grünholzfraktur Die Patientin ist 73 Jahre alt und hat nach einem Sturz eine Schwellung im Bereich des distalen Humerus. Das Röntgenbild zeigt eine Grünholzfraktur, bei der der Knochen nicht vollständig durchbrochen ist. Die BSG ist leicht erhöht, was auf eine Entzündung hinweist. Die Leukozytenzahl ist normal. Eine aneurysmatische Knochenzyste, eine Luxationsfraktur, eine Fraktur bei bestehen…	{'HARM_CATEGORY_SEXUALLY_EXPLICIT': 'NEGLIGIBLE', 'HARM_CATEGORY_HATE_SPEECH': 'NEGLIGIBLE', 'HARM_CATEGORY_HARASSMENT': 'NEGLIGIBLE', 'HARM_CATEGORY_DANGEROUS_CONTENT': 'NEGLIGIBLE'}	7.976	2024-01-09 18:34:17	FALSE
306	B) progrediente Varusfehlstellung mit Fersenstellung nach innen Bei einer Außenrotation des Fußes kommt es zu einer Varusfehlstellung mit Fersenstellung nach innen. Ohne Reposition und Osteosynthese droht eine progrediente Varusfehlstellung mit Fersenstellung nach innen.	{'HARM_CATEGORY_SEXUALLY_EXPLICIT': 'NEGLIGIBLE', 'HARM_CATEGORY_HATE_SPEECH': 'NEGLIGIBLE', 'HARM_CATEGORY_HARASSMENT': 'NEGLIGIBLE', 'HARM_CATEGORY_DANGEROUS_CONTENT': 'NEGLIGIBLE'}	6.336	2024-01-09 18:34:25	FALSE
307	D) (Zustand nach) M. Köhler II Es handelt sich um eine 22-jährige Patientin mit Beschwerden im Vorfußbereich, die vor allem beim längeren Laufen auftreten. Die Untersuchung ergibt eine Druckschmerzhaftigkeit über dem 3. Strahl. Die durchgeführten Laboruntersuchungen, die Röntgenaufnahme und die klinische Untersuchung sprechen am wahrscheinlichsten für einen Zustand nach Morbus Köhler II.	{'HARM_CATEGORY_SEXUALLY_EXPLICIT': 'NEGLIGIBLE', 'HARM_CATEGORY_HATE_SPEECH': 'NEGLIGIBLE', 'HARM_CATEGORY_HARASSMENT': 'NEGLIGIBLE', 'HARM_CATEGORY_DANGEROUS_CONTENT': 'NEGLIGIBLE'}	7.182	2024-01-09 18:39:51	FALSE
308	B) Ulzera bei diabetischem Fuß (Malum perforans) Typische Lokalisation, Schmerz- und Temperaturreduktion sprechen für eine diabetische Neuropathie.	{'HARM_CATEGORY_SEXUALLY_EXPLICIT': 'NEGLIGIBLE', 'HARM_CATEGORY_HATE_SPEECH': 'NEGLIGIBLE', 'HARM_CATEGORY_HARASSMENT': 'NEGLIGIBLE', 'HARM_CATEGORY_DANGEROUS_CONTENT': 'NEGLIGIBLE'}	6.156	2024-01-09 18:39:59	FALSE
309	C) Olfaktoriusrinnenmeningeom Das Bild zeigt eine Raumforderung im Bereich der vorderen Schädelgrube, die sich mit Kontrastmittel anreichert. Aufgrund der Lokalisation und des Kontrastmittelverhaltens handelt es sich am wahrscheinlichsten um ein Olfaktoriusrinnenmeningeom.	{'HARM_CATEGORY_SEXUALLY_EXPLICIT': 'NEGLIGIBLE', 'HARM_CATEGORY_HATE_SPEECH': 'NEGLIGIBLE', 'HARM_CATEGORY_HARASSMENT': 'NEGLIGIBLE', 'HARM_CATEGORY_DANGEROUS_CONTENT': 'NEGLIGIBLE'}	6.836	2024-01-09 18:40:06	FALSE
310	B) akutes Subduralhämatom stark mittellinienverlagernd Das CT zeigt eine hyperdense, sichelförmige Raumforderung zwischen Schädelkalotte und Gehirn, die das Gehirn stark zur Gegenseite verdrängt. Es handelt sich mit großer Wahrscheinlichkeit um ein akutes Subduralhämatom.	{'HARM_CATEGORY_SEXUALLY_EXPLICIT': 'NEGLIGIBLE', 'HARM_CATEGORY_HATE_SPEECH': 'NEGLIGIBLE', 'HARM_CATEGORY_HARASSMENT': 'NEGLIGIBLE', 'HARM_CATEGORY_DANGEROUS_CONTENT': 'NEGLIGIBLE'}	7.084	2024-01-09 18:40:14	FALSE
311	B) multiple Pseudopolypen bei M. Crohn Die Abbildung zeigt eine makroskopische Aufnahme der Zökumschleimhaut mit multiplen Pseudopolypen. Diese sind typisch für die Erkrankung Morbus Crohn.	{'HARM_CATEGORY_SEXUALLY_EXPLICIT': 'NEGLIGIBLE', 'HARM_CATEGORY_HATE_SPEECH': 'NEGLIGIBLE', 'HARM_CATEGORY_HARASSMENT': 'NEGLIGIBLE', 'HARM_CATEGORY_DANGEROUS_CONTENT': 'NEGLIGIBLE'}	7.185	2024-01-09 18:40:23	FALSE
312	D) glandulär-zystische Hyperplasie (einfache Hyperplasie) Die glandulär-zystische Hyperplasie (einfache Hyperplasie) ist eine gutartige Wucherung des Endometriums, die durch eine hormonelle Dysbalance verursacht wird. Sie ist die häufigste Ursache für verlängerte Blutungen bei Frauen im gebärfähigen Alter. Das histopathologische Bild zeigt eine Proliferation von Endometriumdrüsen und -zysten, die…	{'HARM_CATEGORY_SEXUALLY_EXPLICIT': 'NEGLIGIBLE', 'HARM_CATEGORY_HATE_SPEECH': 'NEGLIGIBLE', 'HARM_CATEGORY_HARASSMENT': 'NEGLIGIBLE', 'HARM_CATEGORY_DANGEROUS_CONTENT': 'NEGLIGIBLE'}	7.907	2024-01-09 18:40:32	FALSE
313	C) retinaler ischämischer Venenverschluss Die Fluoreszein-Angiographie zeigt eine verzögerte Füllung der retinalen Venen, was auf einen retinalen Venenverschluss hinweist. Die ischämische Form des Venenverschlusses ist wahrscheinlich, da keine Neovaskularisationen erkennbar sind.	{'HARM_CATEGORY_SEXUALLY_EXPLICIT': 'NEGLIGIBLE', 'HARM_CATEGORY_HATE_SPEECH': 'NEGLIGIBLE', 'HARM_CATEGORY_HARASSMENT': 'NEGLIGIBLE', 'HARM_CATEGORY_DANGEROUS_CONTENT': 'NEGLIGIBLE'}	6.235	2024-01-09 18:40:39	FALSE
314	C) Eine Riesenzellarteriitis (arteriitische anteriore ischämische Optikusneuropathie) Die Symptome einer Riesenzellarteriitis sind unspezifische Allgemeinsymptome wie Abgeschlagenheit, Gewichtsverlust und Schmerzen im Bereich der Schläfen. Die Hauptsymptome betreffen die Augen und äußern sich in Form einer plötzlich einsetzenden Sehverschlechterung bis hin zur Erblindung. Die Therapie besteht in …	{'HARM_CATEGORY_SEXUALLY_EXPLICIT': 'NEGLIGIBLE', 'HARM_CATEGORY_HATE_SPEECH': 'NEGLIGIBLE', 'HARM_CATEGORY_HARASSMENT': 'NEGLIGIBLE', 'HARM_CATEGORY_DANGEROUS_CONTENT': 'NEGLIGIBLE'}	7.044	2024-01-09 18:40:47	FALSE
315	B) tuberöse Sklerose. Die tuberöse Sklerose ist eine phakomatöse Erkrankung, die durch multiple Hamartome in verschiedenen Organen gekennzeichnet ist. Die Erkrankung wird autosomal-dominant vererbt und ist mit Mutationen in den Genen TSC1 oder TSC2 assoziiert. Die häufigsten Manifestationen der tuberösen Sklerose sind kutane Läsionen, neurologische Symptome und renale Angiomyolipome. Die kutanen …	{'HARM_CATEGORY_SEXUALLY_EXPLICIT': 'NEGLIGIBLE', 'HARM_CATEGORY_HATE_SPEECH': 'NEGLIGIBLE', 'HARM_CATEGORY_HARASSMENT': 'NEGLIGIBLE', 'HARM_CATEGORY_DANGEROUS_CONTENT': 'NEGLIGIBLE'}	10.114	2024-01-09 18:40:58	FALSE
316	D) Lingua geographica. Die Zunge zeigt einen roten Fleck mit einem weißen Rand, der an eine Landkarte erinnert. Dies ist das charakteristische Aussehen der Lingua geographica, einer harmlosen Erkrankung, die durch eine Entzündung der Zunge verursacht wird.	{'HARM_CATEGORY_SEXUALLY_EXPLICIT': 'NEGLIGIBLE', 'HARM_CATEGORY_HATE_SPEECH': 'NEGLIGIBLE', 'HARM_CATEGORY_HARASSMENT': 'NEGLIGIBLE', 'HARM_CATEGORY_DANGEROUS_CONTENT': 'NEGLIGIBLE'}	6.233	2024-01-09 18:41:05	FALSE
317	The `response.parts` quick accessor only works for a single candidate, but none were returned. Check the `response.prompt_feedback` to see if the prompt was blocked.		1.274	2024-01-09 18:41:07	TRUE
318	C) AV-Block II. Grades Typ 1 (Wenckebach) Das EKG zeigt einen regelmäßigen Sinusrhythmus mit einer Frequenz von etwa 80 Schlägen pro Minute. Die QRS-Komplexe sind schmal und weisen eine normale Morphologie auf. Es ist jedoch zu erkennen, dass nach jedem dritten QRS-Komplex eine Pause auftritt, bevor der nächste QRS-Komplex folgt. Diese Pausen werden als Wenckebach-Periodik bezeichnet und sind ein…	{'HARM_CATEGORY_SEXUALLY_EXPLICIT': 'NEGLIGIBLE', 'HARM_CATEGORY_HATE_SPEECH': 'NEGLIGIBLE', 'HARM_CATEGORY_HARASSMENT': 'NEGLIGIBLE', 'HARM_CATEGORY_DANGEROUS_CONTENT': 'NEGLIGIBLE'}	10.685	2024-01-09 18:41:19	FALSE
319	A) Lobärpneumonie. Die Röntgenthoraxaufnahme zeigt eine Verschattung des rechten Unterlappens mit Luftbronchogramm, das Computertomogramm eine Infiltration des rechten Unterlappens mit kleinen Sekretansammlungen. Diese Befunde sind typisch für eine Lobärpneumonie.	{'HARM_CATEGORY_SEXUALLY_EXPLICIT': 'NEGLIGIBLE', 'HARM_CATEGORY_HATE_SPEECH': 'NEGLIGIBLE', 'HARM_CATEGORY_HARASSMENT': 'NEGLIGIBLE', 'HARM_CATEGORY_DANGEROUS_CONTENT': 'NEGLIGIBLE'}	6.143	2024-01-09 18:41:26	FALSE
320	D) Doppler-Sonographie der Beinvenen Die Patientin hat druckschmerzhafte, rötlich-livide subkutane Knoten an den Unterschenkeln sowie eine schmerzhafte Schwellung beider Sprunggelenke. Dies könnte auf eine Thrombose der Beinvenen hindeuten. Eine Doppler-Sonographie der Beinvenen ist eine nicht-invasive Untersuchung, mit der sich Thrombosen in den Beinvenen feststellen lassen.	{'HARM_CATEGORY_SEXUALLY_EXPLICIT': 'NEGLIGIBLE', 'HARM_CATEGORY_HATE_SPEECH': 'NEGLIGIBLE', 'HARM_CATEGORY_HARASSMENT': 'NEGLIGIBLE', 'HARM_CATEGORY_DANGEROUS_CONTENT': 'NEGLIGIBLE'}	7.051	2024-01-09 18:41:34	FALSE
321	D) Bestimmung der Nervenleitgeschwindigkeit. Bei dem Patienten liegt eine Nervenschädigung vor, die durch das Karpaltunnelsyndrom verursacht wurde. Die Nervenleitgeschwindigkeit misst die Geschwindigkeit, mit der ein elektrischer Impuls entlang eines Nervs wandert. Sie kann verwendet werden, um Nervenschäden zu diagnostizieren und zu beurteilen, wie schwerwiegend sie sind.	{'HARM_CATEGORY_SEXUALLY_EXPLICIT': 'NEGLIGIBLE', 'HARM_CATEGORY_HATE_SPEECH': 'NEGLIGIBLE', 'HARM_CATEGORY_HARASSMENT': 'NEGLIGIBLE', 'HARM_CATEGORY_DANGEROUS_CONTENT': 'NEGLIGIBLE'}	6.59	2024-01-09 18:41:42	FALSE
322	B) Verdacht auf Eccema (Eczema) herpeticatum Das klinische Bild zeigt disseminierte, gruppierte, teils konfluierende, stark juckende Papel- und Bläschenherde. Die Lokalisation im Bereich von Kinn, Hals und Schultern spricht für eine endogene Ursache. Das akute Krankheitsbild bei einem jungen Mann mit atopischer Disposition und die beschriebene Therapie mit Melkfett (begünstigt durch okklusive Wir…	{'HARM_CATEGORY_SEXUALLY_EXPLICIT': 'NEGLIGIBLE', 'HARM_CATEGORY_HATE_SPEECH': 'NEGLIGIBLE', 'HARM_CATEGORY_HARASSMENT': 'NEGLIGIBLE', 'HARM_CATEGORY_DANGEROUS_CONTENT': 'NEGLIGIBLE'}	7.803	2024-01-09 18:41:51	FALSE
323	E) Entnahme von Probebiopsien zum Nachweis eines kutanen Lupus erythematodes Die symmetrisch angeordneten, schuppenden, anulären Plaques mit zentraler Abheilung und peripherer Aktivität passen zur Diagnose eines kutanen Lupus erythematodes. Eine Biopsie ist indiziert, um die Diagnose zu sichern und andere Erkrankungen auszuschließen.	{'HARM_CATEGORY_SEXUALLY_EXPLICIT': 'NEGLIGIBLE', 'HARM_CATEGORY_HATE_SPEECH': 'NEGLIGIBLE', 'HARM_CATEGORY_HARASSMENT': 'NEGLIGIBLE', 'HARM_CATEGORY_DANGEROUS_CONTENT': 'NEGLIGIBLE'}	6.355	2024-01-09 18:41:58	FALSE
324	B) Melanosis naeviformis (Becker-Melanose) Die Patientin hat eine langsam zunehmende dunkelbraune Pigmentierung im Halsbereich, betont im Nacken. Durch rigoroses Abschrubben kommt es hier manchmal zu Verletzungen. Bei der Inspektion finden sich gleichartige Veränderungen auch an der Achselhaut beidseits; dort fallen zudem multiple weiche pendelnde Fibrome auf. Es besteht kein Juckreiz. Übrige Hau…	{'HARM_CATEGORY_SEXUALLY_EXPLICIT': 'NEGLIGIBLE', 'HARM_CATEGORY_HATE_SPEECH': 'NEGLIGIBLE', 'HARM_CATEGORY_HARASSMENT': 'NEGLIGIBLE', 'HARM_CATEGORY_DANGEROUS_CONTENT': 'NEGLIGIBLE'}	10.383	2024-01-09 18:42:10	FALSE
325	D) Asbest-Staubfaser. Die längliche gelbliche Struktur im Sputum des Patienten ist am ehesten eine Asbest-Staubfaser. Asbest ist ein natürlich vorkommendes Mineral, das in der Vergangenheit häufig in der Bauindustrie verwendet wurde. Es ist bekannt, dass Asbestfasern bei Einatmung schwere Lungenerkrankungen wie Asbestose, Lungenkrebs und Mesotheliom verursachen können. Die Symptome einer Asbestos…	{'HARM_CATEGORY_SEXUALLY_EXPLICIT': 'NEGLIGIBLE', 'HARM_CATEGORY_HATE_SPEECH': 'NEGLIGIBLE', 'HARM_CATEGORY_HARASSMENT': 'NEGLIGIBLE', 'HARM_CATEGORY_DANGEROUS_CONTENT': 'NEGLIGIBLE'}	9.647	2024-01-09 18:42:20	FALSE
326	E) TNFα-Blocker. Es handelt sich um einen Patienten mit einer ankylosierenden Spondylitis, die seit 5 Jahren bekannt ist und mit einer physikalischen Therapie und NSAR behandelt wurde. Nun hat sich das Krankheitsbild verschlechtert, sodass eine Therapie mit einem TNFα-Blocker indiziert ist.	{'HARM_CATEGORY_SEXUALLY_EXPLICIT': 'NEGLIGIBLE', 'HARM_CATEGORY_HATE_SPEECH': 'NEGLIGIBLE', 'HARM_CATEGORY_HARASSMENT': 'NEGLIGIBLE', 'HARM_CATEGORY_DANGEROUS_CONTENT': 'NEGLIGIBLE'}	6.913	2024-01-09 18:42:28	FALSE
327	The `response.parts` quick accessor only works for a single candidate, but none were returned. Check the `response.prompt_feedback` to see if the prompt was blocked.		1.388	2024-01-09 18:42:31	TRUE
328	E) Auf der Abbildung ist eine krankheitstypische Lichenifikation sichtbar. Die Abbildung zeigt eine Psoriasis vulgaris, bei der es sich um eine chronisch entzündliche Hauterkrankung handelt, die durch eine Störung der Keratinisierung der Haut gekennzeichnet ist. Sie ist durch erythematöse, schuppende Plaques gekennzeichnet, die an verschiedenen Körperstellen auftreten können. Die Psoriasis vulgar…	{'HARM_CATEGORY_SEXUALLY_EXPLICIT': 'NEGLIGIBLE', 'HARM_CATEGORY_HATE_SPEECH': 'NEGLIGIBLE', 'HARM_CATEGORY_HARASSMENT': 'NEGLIGIBLE', 'HARM_CATEGORY_DANGEROUS_CONTENT': 'NEGLIGIBLE'}	8.883	2024-01-09 18:42:40	FALSE
329	The `response.parts` quick accessor only works for a single candidate, but none were returned. Check the `response.prompt_feedback` to see if the prompt was blocked.		1.104	2024-01-09 18:42:43	TRUE
330	C) unzureichende Überdachung rechte Hüfte Die rechte Hüfte zeigt eine ausreichende Überdachung, während die linke Hüfte eine unzureichende Überdachung aufweist.	{'HARM_CATEGORY_SEXUALLY_EXPLICIT': 'NEGLIGIBLE', 'HARM_CATEGORY_HATE_SPEECH': 'NEGLIGIBLE', 'HARM_CATEGORY_HARASSMENT': 'NEGLIGIBLE', 'HARM_CATEGORY_DANGEROUS_CONTENT': 'NEGLIGIBLE'}	5.619	2024-01-09 18:42:49	FALSE
331	B) Varicella-Zoster-Virus Die gruppiert stehenden Bläschen im Bereich des linken Ohres sind ein charakteristisches Symptom für eine Infektion mit dem Varicella-Zoster-Virus. Das Virus ist auch bekannt als der Erreger von Windpocken. Bei einer erneuten Infektion mit dem Varicella-Zoster-Virus kann es zu einer Reaktivierung des Virus kommen, die sich in Form von schmerzhaften Bläschen äußert. Diese…	{'HARM_CATEGORY_SEXUALLY_EXPLICIT': 'NEGLIGIBLE', 'HARM_CATEGORY_HATE_SPEECH': 'NEGLIGIBLE', 'HARM_CATEGORY_HARASSMENT': 'NEGLIGIBLE', 'HARM_CATEGORY_DANGEROUS_CONTENT': 'NEGLIGIBLE'}	6.51	2024-01-09 18:42:57	FALSE
332	E) Rezidive nach Entfernung der Läsionen sind häufig. Die Abbildung zeigt eine Laryngoskopie mit einer subglottischen Stenose. Diese ist eine Verengung des Kehlkopfes unterhalb der Stimmlippen. Sie kann angeboren sein oder durch eine Verletzung, eine Entzündung oder einen Tumor verursacht werden. Bei dem Mädchen ist die Stenose wahrscheinlich durch eine Intubation verursacht worden, die sie vor v…	{'HARM_CATEGORY_SEXUALLY_EXPLICIT': 'NEGLIGIBLE', 'HARM_CATEGORY_HATE_SPEECH': 'NEGLIGIBLE', 'HARM_CATEGORY_HARASSMENT': 'NEGLIGIBLE', 'HARM_CATEGORY_DANGEROUS_CONTENT': 'NEGLIGIBLE'}	12.636	2024-01-09 18:43:10	FALSE
333	C) Raumforderung der Gl. parotidea rechts Die MRT-Aufnahme zeigt eine Raumforderung im Bereich der rechten Parotisloge. Die Raumforderung ist rundlich, gut begrenzt und zeigt eine homogene Signalgebung. Es handelt sich am wahrscheinlichsten um eine Raumforderung der Gl. parotidea rechts.	{'HARM_CATEGORY_SEXUALLY_EXPLICIT': 'NEGLIGIBLE', 'HARM_CATEGORY_HATE_SPEECH': 'NEGLIGIBLE', 'HARM_CATEGORY_HARASSMENT': 'NEGLIGIBLE', 'HARM_CATEGORY_DANGEROUS_CONTENT': 'NEGLIGIBLE'}	6.312	2024-01-09 18:43:18	FALSE
334	A) frische Verätzung höheren Schweregrades Die Hornhaut zeigt eine ausgeprägte Trübung, die auf eine Verätzung schließen lässt. Die Iris ist ebenfalls geschädigt und zeigt eine unregelmäßige Form. Die Pupille ist verengt und reagiert nicht auf Licht. Dies ist ein typisches Bild für eine frische Verätzung höheren Schweregrades.	{'HARM_CATEGORY_SEXUALLY_EXPLICIT': 'NEGLIGIBLE', 'HARM_CATEGORY_HATE_SPEECH': 'NEGLIGIBLE', 'HARM_CATEGORY_HARASSMENT': 'NEGLIGIBLE', 'HARM_CATEGORY_DANGEROUS_CONTENT': 'NEGLIGIBLE'}	6.332	2024-01-09 18:43:25	FALSE
335	C) retinaler Zentralarterienverschluss mit perfundierter zilioretinaler Arterie Die Abbildung zeigt einen roten Punkt in der Mitte des Sehnervs, der von einem weißen Kreis umgeben ist. Dies ist ein charakteristisches Zeichen für einen retinalen Zentralarterienverschluss. Die zilioretinale Arterie ist eine kleine Arterie, die die Netzhaut mit Blut versorgt. Sie ist nicht von dem retinalen Zentrala…	{'HARM_CATEGORY_SEXUALLY_EXPLICIT': 'NEGLIGIBLE', 'HARM_CATEGORY_HATE_SPEECH': 'NEGLIGIBLE', 'HARM_CATEGORY_HARASSMENT': 'NEGLIGIBLE', 'HARM_CATEGORY_DANGEROUS_CONTENT': 'NEGLIGIBLE'}	7.448	2024-01-09 18:43:33	FALSE
336	B) Lungenödem. Das Röntgenbild zeigt eine interstitielle Lungenzeichnung, die beidseits betont ist. Dies ist ein typisches Zeichen für ein Lungenödem.	{'HARM_CATEGORY_SEXUALLY_EXPLICIT': 'NEGLIGIBLE', 'HARM_CATEGORY_HATE_SPEECH': 'NEGLIGIBLE', 'HARM_CATEGORY_HARASSMENT': 'NEGLIGIBLE', 'HARM_CATEGORY_DANGEROUS_CONTENT': 'NEGLIGIBLE'}	5.785	2024-01-09 18:43:40	FALSE
337	B) Das CT zeigt eine Blutung in atypischer Lage. Zum Nachweis der Blutungsquelle sollte eine Zusatzdiagnostik mittels DSA erfolgen. Das CT zeigt eine Blutung im Bereich des rechten Temporallappens. Die Blutung ist hyperdens, was auf eine frische Blutung hinweist. Die Blutung ist nicht in typischer Lage für eine Hirnblutung, die durch einen Riss eines Blutgefäßes verursacht wird. Daher ist eine we…	{'HARM_CATEGORY_SEXUALLY_EXPLICIT': 'NEGLIGIBLE', 'HARM_CATEGORY_HATE_SPEECH': 'NEGLIGIBLE', 'HARM_CATEGORY_HARASSMENT': 'NEGLIGIBLE', 'HARM_CATEGORY_DANGEROUS_CONTENT': 'NEGLIGIBLE'}	6.694	2024-01-09 18:43:48	FALSE
338	D) ACE Die Thorax-CT zeigt eine mediastinale Verbreiterung, die durch eine vergrößerte Lymphknotenstruktur verursacht wird. Die histologische Untersuchung des Lymphknotens zeigt nichtverkäsende Epitheloidzellgranulome, was auf eine Sarkoidose hinweist. Die Bestimmung des ACE-Spiegels kann die Verdachtsdiagnose Sarkoidose am ehesten stützen, da dieser bei der Erkrankung häufig erhöht ist.	{'HARM_CATEGORY_SEXUALLY_EXPLICIT': 'NEGLIGIBLE', 'HARM_CATEGORY_HATE_SPEECH': 'NEGLIGIBLE', 'HARM_CATEGORY_HARASSMENT': 'NEGLIGIBLE', 'HARM_CATEGORY_DANGEROUS_CONTENT': 'NEGLIGIBLE'}	6.98	2024-01-09 18:43:56	FALSE
339	E) Gewebeentnahme zur histopathologischen Untersuchung Das CT zeigt eine Raumforderung in der linken Kieferhöhle, die in die Nasenhöhle einragt. Aufgrund der Lokalisation und des Alters der Patientin ist eine maligne Raumforderung wahrscheinlich. Eine Gewebeentnahme zur histopathologischen Untersuchung ist daher indiziert, um die Diagnose zu sichern und die weitere Therapie zu planen.	{'HARM_CATEGORY_SEXUALLY_EXPLICIT': 'NEGLIGIBLE', 'HARM_CATEGORY_HATE_SPEECH': 'NEGLIGIBLE', 'HARM_CATEGORY_HARASSMENT': 'NEGLIGIBLE', 'HARM_CATEGORY_DANGEROUS_CONTENT': 'NEGLIGIBLE'}	6.221	2024-01-09 18:44:03	FALSE
340	The `response.parts` quick accessor only works for a single candidate, but none were returned. Check the `response.prompt_feedback` to see if the prompt was blocked.		0.81	2024-01-09 18:44:05	TRUE
341	E) Auer-Stäbchen. Auer-Stäbchen sind azurophile, stäbchenförmige Einschlüsse im Zytoplasma von unreifen myeloischen Zellen, die bei akuten myeloischen Leukämien (AML) vorkommen. Sie sind ein Hinweis auf eine unreife Zelldifferenzierung und werden daher als prognostisch ungünstiges Zeichen gewertet.	{'HARM_CATEGORY_SEXUALLY_EXPLICIT': 'NEGLIGIBLE', 'HARM_CATEGORY_HATE_SPEECH': 'NEGLIGIBLE', 'HARM_CATEGORY_HARASSMENT': 'NEGLIGIBLE', 'HARM_CATEGORY_DANGEROUS_CONTENT': 'NEGLIGIBLE'}	6.229	2024-01-09 18:44:12	FALSE
342	C) markige Tumorschnittfläche eines Seminoms Das Bild zeigt eine Schnittfläche eines Hodens mit einem soliden, gelblich-weißlichen Tumor, der das Hodengewebe ersetzt hat. Die makroskopische Schnittfläche ist typisch für ein Seminom.	{'HARM_CATEGORY_SEXUALLY_EXPLICIT': 'NEGLIGIBLE', 'HARM_CATEGORY_HATE_SPEECH': 'NEGLIGIBLE', 'HARM_CATEGORY_HARASSMENT': 'NEGLIGIBLE', 'HARM_CATEGORY_DANGEROUS_CONTENT': 'NEGLIGIBLE'}	5.795	2024-01-09 18:44:19	FALSE
343	B) Exzision des Herdes mit einem tumoradaptierten Sicherheitsabstand von 2 cm Bei der Patientin ist ein Basalzellkarzinom sehr wahrscheinlich, welches am besten durch eine Exzision mit Sicherheitsabstand entfernt werden kann.	{'HARM_CATEGORY_SEXUALLY_EXPLICIT': 'NEGLIGIBLE', 'HARM_CATEGORY_HATE_SPEECH': 'NEGLIGIBLE', 'HARM_CATEGORY_HARASSMENT': 'NEGLIGIBLE', 'HARM_CATEGORY_DANGEROUS_CONTENT': 'NEGLIGIBLE'}	6.439	2024-01-09 18:44:26	FALSE
344	A) Aciclovir Die Abbildung zeigt eine dendritische Hornhautulzeration, die durch das Herpes-simplex-Virus verursacht wird. Aciclovir ist ein Virostatikum, das zur Behandlung von Herpes-simplex-Infektionen eingesetzt wird.	{'HARM_CATEGORY_SEXUALLY_EXPLICIT': 'NEGLIGIBLE', 'HARM_CATEGORY_HATE_SPEECH': 'NEGLIGIBLE', 'HARM_CATEGORY_HARASSMENT': 'NEGLIGIBLE', 'HARM_CATEGORY_DANGEROUS_CONTENT': 'NEGLIGIBLE'}	6.202	2024-01-09 18:44:34	FALSE
345	B) malignes Melanom Das Bild zeigt eine unregelmäßige, unscharf begrenzte, schwarz-braune Papel mit einem Durchmesser von 12 mm. Die Läsion ist erhaben und weist eine unregelmäßige Oberfläche auf. Die Patientin ist 61 Jahre alt und hat eine helle Haut. Diese Läsion ist am wahrscheinlichsten ein malignes Melanom. Melanome sind bösartige Tumoren der Melanozyten, die in der Haut, aber auch in andere…	{'HARM_CATEGORY_SEXUALLY_EXPLICIT': 'NEGLIGIBLE', 'HARM_CATEGORY_HATE_SPEECH': 'NEGLIGIBLE', 'HARM_CATEGORY_HARASSMENT': 'NEGLIGIBLE', 'HARM_CATEGORY_DANGEROUS_CONTENT': 'NEGLIGIBLE'}	9.196	2024-01-09 18:44:44	FALSE
346	E) Löfgren-Syndrom bei Sarkoidose Das Löfgren-Syndrom ist eine Form der Sarkoidose, die durch eine akute Entzündung der Sprunggelenke und/oder Kniegelenke sowie durch eine beidseitige polyzyklische Hilumverbreiterung im Röntgenbild des Thorax gekennzeichnet ist. Die Patientin weist alle diese Symptome auf, so dass das Löfgren-Syndrom die wahrscheinlichste Diagnose ist.	{'HARM_CATEGORY_SEXUALLY_EXPLICIT': 'NEGLIGIBLE', 'HARM_CATEGORY_HATE_SPEECH': 'NEGLIGIBLE', 'HARM_CATEGORY_HARASSMENT': 'NEGLIGIBLE', 'HARM_CATEGORY_DANGEROUS_CONTENT': 'NEGLIGIBLE'}	6.261	2024-01-09 18:44:51	FALSE
347	The `response.parts` quick accessor only works for a single candidate, but none were returned. Check the `response.prompt_feedback` to see if the prompt was blocked.		0.92	2024-01-09 18:44:53	TRUE
348	C) Hypostase mit Livores. Die grünliche Verfärbung ist am ehesten auf Hypostase mit Livores zurückzuführen. Hypostase ist die Ansammlung von Blut in den abhängigen Körperpartien nach dem Tod. Livores sind dabei die Verfärbungen der Haut, die durch die Hypostase entstehen. Sie sind in der Regel grünlich oder violett gefärbt.	{'HARM_CATEGORY_SEXUALLY_EXPLICIT': 'NEGLIGIBLE', 'HARM_CATEGORY_HATE_SPEECH': 'NEGLIGIBLE', 'HARM_CATEGORY_HARASSMENT': 'NEGLIGIBLE', 'HARM_CATEGORY_DANGEROUS_CONTENT': 'NEGLIGIBLE'}	6.586	2024-01-09 18:45:01	FALSE
349	The `response.parts` quick accessor only works for a single candidate, but none were returned. Check the `response.prompt_feedback` to see if the prompt was blocked.		1.042	2024-01-09 18:45:03	TRUE
350	C) ST-Hebungsinfarkt (STEMI) der Hinterwand Das EKG zeigt eine ST-Hebung in den Ableitungen II, III und aVF, was auf einen ST-Hebungsinfarkt (STEMI) der Hinterwand hinweist. Ein NSTEMI liegt nicht vor, da keine ST-Hebungen, sondern lediglich ST-Senkungen in den Ableitungen I und aVL vorliegen.	{'HARM_CATEGORY_SEXUALLY_EXPLICIT': 'NEGLIGIBLE', 'HARM_CATEGORY_HATE_SPEECH': 'NEGLIGIBLE', 'HARM_CATEGORY_HARASSMENT': 'NEGLIGIBLE', 'HARM_CATEGORY_DANGEROUS_CONTENT': 'NEGLIGIBLE'}	6.409	2024-01-09 18:45:10	FALSE
351	B) Riss des hinteren Kreuzbandes mit knöchernem Ausriss Das MRT-Bild zeigt eine Verletzung des hinteren Kreuzbandes mit knöchernem Ausriss. Das vordere Kreuzband ist intakt.	{'HARM_CATEGORY_SEXUALLY_EXPLICIT': 'NEGLIGIBLE', 'HARM_CATEGORY_HATE_SPEECH': 'NEGLIGIBLE', 'HARM_CATEGORY_HARASSMENT': 'NEGLIGIBLE', 'HARM_CATEGORY_DANGEROUS_CONTENT': 'NEGLIGIBLE'}	6.043	2024-01-09 18:45:17	FALSE
352	D) Koagulationsnekrose. Die Koagulationsnekrose ist eine Form der Nekrose, die durch eine Minderdurchblutung des Gewebes verursacht wird. Sie ist gekennzeichnet durch eine Verklumpung der Proteine im Gewebe, was zu einer Verfärbung des Gewebes führt. Die Koagulationsnekrose ist irreversibel und kann zu einem Verlust der Funktion des betroffenen Gewebes führen.	{'HARM_CATEGORY_SEXUALLY_EXPLICIT': 'NEGLIGIBLE', 'HARM_CATEGORY_HATE_SPEECH': 'NEGLIGIBLE', 'HARM_CATEGORY_HARASSMENT': 'NEGLIGIBLE', 'HARM_CATEGORY_DANGEROUS_CONTENT': 'NEGLIGIBLE'}	7.514	2024-01-09 18:45:26	FALSE
353	A) Gabe von Acetylsalicylsäure Acetylsalicylsäure ist ein nichtsteroidales Antirheumatikum (NSAR), das zur Behandlung von Schmerzen, Fieber und Entzündungen eingesetzt wird. Es wirkt, indem es die Cyclooxygenase (COX) hemmt, ein Enzym, das an der Produktion von Prostaglandinen beteiligt ist. Prostaglandine sind körpereigene Stoffe, die an der Entstehung von Schmerzen, Fieber und Entzündungen bete…	{'HARM_CATEGORY_SEXUALLY_EXPLICIT': 'NEGLIGIBLE', 'HARM_CATEGORY_HATE_SPEECH': 'NEGLIGIBLE', 'HARM_CATEGORY_HARASSMENT': 'NEGLIGIBLE', 'HARM_CATEGORY_DANGEROUS_CONTENT': 'NEGLIGIBLE'}	11.021	2024-01-09 18:45:38	FALSE
354	B) Leberpunktion. Bei der Patientin handelt es sich höchstwahrscheinlich um eine Angina Plaut-Vincent, die durch eine Infektion mit Fusobakterien und Spirochäten verursacht wird. Typisch sind die weißlich-grauen Beläge auf den Mandeln, die leicht abwischbar sind und darunter Blutungen hinterlassen (sog. Ulcus molle). Die regionären Lymphknoten sind schmerzhaft vergrößert. Eine Leberpunktion ist i…	{'HARM_CATEGORY_SEXUALLY_EXPLICIT': 'NEGLIGIBLE', 'HARM_CATEGORY_HATE_SPEECH': 'NEGLIGIBLE', 'HARM_CATEGORY_HARASSMENT': 'NEGLIGIBLE', 'HARM_CATEGORY_DANGEROUS_CONTENT': 'NEGLIGIBLE'}	8.105	2024-01-09 18:45:47	FALSE
355	C) Eine mikrobiologische Untersuchung mit Pilzkultur ist als Grundlage für den erfolgversprechenden Einsatz eines oralen Antimykotikums anzustreben. Es handelt sich mit großer Wahrscheinlichkeit um eine Onychomykose, da die Nägel mehrerer Zehen betroffen sind und eine gelblich-weiße Verfärbung aufweisen. Da die Behandlung mit einem Antimykotikum in Form eines Nagellacks nicht erfolgreich war, ist…	{'HARM_CATEGORY_SEXUALLY_EXPLICIT': 'NEGLIGIBLE', 'HARM_CATEGORY_HATE_SPEECH': 'NEGLIGIBLE', 'HARM_CATEGORY_HARASSMENT': 'NEGLIGIBLE', 'HARM_CATEGORY_DANGEROUS_CONTENT': 'NEGLIGIBLE'}	8.203	2024-01-09 18:45:56	FALSE
356	A) Befragung der Patientin nach juckenden Hautveränderungen sowie Inspektion ihrer Haut einschließlich der Nägel und der Genitoanalregion Die Patientin hat weiße, nicht abwischbare Veränderungen der Wangenschleimhaut, die auf eine Lichen ruber planus (lichen ruber planus oralis) hinweisen. Typisch für diese Erkrankung sind juckende Hautveränderungen, die an den Streckseiten der Extremitäten und a…	{'HARM_CATEGORY_SEXUALLY_EXPLICIT': 'NEGLIGIBLE', 'HARM_CATEGORY_HATE_SPEECH': 'NEGLIGIBLE', 'HARM_CATEGORY_HARASSMENT': 'NEGLIGIBLE', 'HARM_CATEGORY_DANGEROUS_CONTENT': 'NEGLIGIBLE'}	7.591	2024-01-09 18:46:05	FALSE
357	B) akute Urtikaria Die Abbildung zeigt typische Quaddeln (erhabene, juckende Hautveränderungen), wie sie bei einer akuten Urtikaria auftreten. Quaddeln können einzeln oder in Gruppen auftreten und wandern über die Haut. Sie sind meist harmlos und verschwinden innerhalb weniger Stunden wieder. In schweren Fällen können Quaddeln jedoch auch zu Atembeschwerden und Kreislaufproblemen führen. Eine aku…	{'HARM_CATEGORY_SEXUALLY_EXPLICIT': 'NEGLIGIBLE', 'HARM_CATEGORY_HATE_SPEECH': 'NEGLIGIBLE', 'HARM_CATEGORY_HARASSMENT': 'NEGLIGIBLE', 'HARM_CATEGORY_DANGEROUS_CONTENT': 'NEGLIGIBLE'}	6.752	2024-01-09 18:46:12	FALSE
358	A) Zellen mit Negri-Körperchen Die Zellen mit Negri-Körperchen sind charakteristisch für die Tollwut, die durch das Tollwutvirus verursacht wird. Das Virus wird durch den Biss eines infizierten Tieres übertragen und befällt das zentrale Nervensystem. Die Krankheit beginnt mit grippeähnlichen Symptomen, die sich zu einer Enzephalitis mit Bewusstseinsstörungen und Krämpfen entwickeln können. Die To…	{'HARM_CATEGORY_SEXUALLY_EXPLICIT': 'NEGLIGIBLE', 'HARM_CATEGORY_HATE_SPEECH': 'NEGLIGIBLE', 'HARM_CATEGORY_HARASSMENT': 'NEGLIGIBLE', 'HARM_CATEGORY_DANGEROUS_CONTENT': 'NEGLIGIBLE'}	51.234	2024-01-09 18:47:05	FALSE
359	C) Markschwammniere. Die Markschwammniere ist eine angeborene Fehlbildung der Niere, bei der die Nierenkelche erweitert und miteinander verbunden sind. Das Nierenparenchym ist hierbei spärlich entwickelt und von Zysten durchsetzt. Die Markschwammniere kann einseitig oder beidseitig auftreten und ist meist asymptomatisch. In einigen Fällen kann sie jedoch zu rezidivierenden Harnwegsinfekten führen.	{'HARM_CATEGORY_SEXUALLY_EXPLICIT': 'NEGLIGIBLE', 'HARM_CATEGORY_HATE_SPEECH': 'NEGLIGIBLE', 'HARM_CATEGORY_HARASSMENT': 'NEGLIGIBLE', 'HARM_CATEGORY_DANGEROUS_CONTENT': 'NEGLIGIBLE'}	7.112	2024-01-09 18:47:13	FALSE
360	B) im Zuge heftiger Gegenwehr erlittene aktive Abwehrverletzungen bei Angriff mit einem Messer Die Verletzungen sind langstreckig, parallel zueinander und weisen unregelmäßige Ränder auf. Dies spricht dafür, dass sie durch ein scharfes, klingenförmiges Werkzeug entstanden sind. Die Lokalisation der Verletzungen im Bereich des Dekolletés ist typisch für Abwehrverletzungen bei einem Angriff mit ein…	{'HARM_CATEGORY_SEXUALLY_EXPLICIT': 'LOW', 'HARM_CATEGORY_HATE_SPEECH': 'LOW', 'HARM_CATEGORY_HARASSMENT': 'LOW', 'HARM_CATEGORY_DANGEROUS_CONTENT': 'NEGLIGIBLE'}	7.906	2024-01-09 18:47:22	FALSE
361	D) Paltauf-Extravasate. Paltauf-Extravasate sind Blutungen in die Haut, die durch stumpfe Gewalt verursacht werden. Sie treten häufig bei Strangulation auf, bei der die Blutgefäße im Hals durch Druck von außen zusammengedrückt werden. Die Blutgefäße reißen und das Blut tritt in das umliegende Gewebe aus. Paltauf-Extravasate sind ein wichtiges Zeichen für eine Strangulation und können bei der Aufk…	{'HARM_CATEGORY_SEXUALLY_EXPLICIT': 'NEGLIGIBLE', 'HARM_CATEGORY_HATE_SPEECH': 'NEGLIGIBLE', 'HARM_CATEGORY_HARASSMENT': 'NEGLIGIBLE', 'HARM_CATEGORY_DANGEROUS_CONTENT': 'NEGLIGIBLE'}	6.386	2024-01-09 18:47:29	FALSE
362	C) Sonografie zur Einschätzung des Ausmaßes einer synovialitischen Reizung. Die Sonografie ist die am ehesten indizierte weiterführende Untersuchung, da sie eine nicht-invasive Methode ist, um das Ausmaß einer synovialitischen Reizung zu beurteilen. Die anderen Untersuchungen sind entweder nicht indiziert (D), zu aufwendig (B, E) oder liefern keine weiteren Informationen (A).	{'HARM_CATEGORY_SEXUALLY_EXPLICIT': 'NEGLIGIBLE', 'HARM_CATEGORY_HATE_SPEECH': 'NEGLIGIBLE', 'HARM_CATEGORY_HARASSMENT': 'NEGLIGIBLE', 'HARM_CATEGORY_DANGEROUS_CONTENT': 'NEGLIGIBLE'}	6.783	2024-01-09 18:47:37	FALSE
363	D) Resektionsarthroplastik nach Epping. Bei der Patientin findet sich eine fortgeschrittene Arthrose des Daumengrundgelenks (Rhizarthrose), die für ihre Beschwerden verantwortlich ist. Eine Resektionsarthroplastik nach Epping ist ein bewährtes Verfahren zur Behandlung dieser Erkrankung. Bei diesem Eingriff wird das erkrankte Gelenk entfernt und durch eine Sehne ersetzt, die die Beweglichkeit des …	{'HARM_CATEGORY_SEXUALLY_EXPLICIT': 'NEGLIGIBLE', 'HARM_CATEGORY_HATE_SPEECH': 'NEGLIGIBLE', 'HARM_CATEGORY_HARASSMENT': 'NEGLIGIBLE', 'HARM_CATEGORY_DANGEROUS_CONTENT': 'NEGLIGIBLE'}	6.612	2024-01-09 18:47:45	FALSE
364	A) fortgeschrittene Koxarthrose Das Röntgenbild zeigt eine schwere degenerative Veränderung der Hüftgelenke mit Gelenkspaltverschmälerung, subchondralen Zysten und Sklerosierungen. Diese Veränderungen sind typisch für eine fortgeschrittene Koxarthrose.	{'HARM_CATEGORY_SEXUALLY_EXPLICIT': 'NEGLIGIBLE', 'HARM_CATEGORY_HATE_SPEECH': 'NEGLIGIBLE', 'HARM_CATEGORY_HARASSMENT': 'NEGLIGIBLE', 'HARM_CATEGORY_DANGEROUS_CONTENT': 'NEGLIGIBLE'}	6.899	2024-01-09 18:47:52	FALSE
365	D) Wirbelkörperosteolyse. Es handelt sich um eine Raumforderung der rechten Niere mit Einbruch in das Nierenbecken, die in die V. cava einwächst. Eine Osteolyse der Wirbelkörper ist in diesem Fall eher unwahrscheinlich, da kein Hinweis auf eine tumoröse Infiltration der Wirbelsäule vorliegt.	{'HARM_CATEGORY_SEXUALLY_EXPLICIT': 'NEGLIGIBLE', 'HARM_CATEGORY_HATE_SPEECH': 'NEGLIGIBLE', 'HARM_CATEGORY_HARASSMENT': 'NEGLIGIBLE', 'HARM_CATEGORY_DANGEROUS_CONTENT': 'NEGLIGIBLE'}	7.711	2024-01-09 18:48:01	FALSE
366	B) Lungenembolie mit Infarkt. Die Patientin hat einen Pleuraerguss auf der rechten Seite, was ein Zeichen für eine Lungenembolie sein kann. Außerdem hat sie eine Beinumfangsdifferenz, was ein Hinweis auf eine tiefe Venenthrombose (TVT) ist. Eine TVT kann zu einer Lungenembolie führen.	{'HARM_CATEGORY_SEXUALLY_EXPLICIT': 'NEGLIGIBLE', 'HARM_CATEGORY_HATE_SPEECH': 'NEGLIGIBLE', 'HARM_CATEGORY_HARASSMENT': 'NEGLIGIBLE', 'HARM_CATEGORY_DANGEROUS_CONTENT': 'NEGLIGIBLE'}	6.159	2024-01-09 18:48:08	FALSE
367	D) Aciclovir-Tabletten. Bei der Patientin sieht man gruppierte Bläschen auf gerötetem Grund. Diese Bläschen sind typisch für eine Herpes-Zoster-Infektion. Aciclovir ist ein Virostatikum, das bei Herpes-Zoster-Infektionen eingesetzt wird.	{'HARM_CATEGORY_SEXUALLY_EXPLICIT': 'NEGLIGIBLE', 'HARM_CATEGORY_HATE_SPEECH': 'NEGLIGIBLE', 'HARM_CATEGORY_HARASSMENT': 'NEGLIGIBLE', 'HARM_CATEGORY_DANGEROUS_CONTENT': 'NEGLIGIBLE'}	6.755	2024-01-09 18:48:16	FALSE
368	C) tuberkulöse Meningitis Die tuberkulöse Meningitis ist eine bakterielle Infektion der Hirnhäute, die durch das Bakterium Mycobacterium tuberculosis verursacht wird. Sie ist eine schwere Erkrankung, die unbehandelt tödlich verlaufen kann. Die tuberkulöse Meningitis kann bei Menschen jeden Alters auftreten, ist aber bei Kindern und Menschen mit geschwächtem Immunsystem häufiger. Die tuberkulöse M…	{'HARM_CATEGORY_SEXUALLY_EXPLICIT': 'NEGLIGIBLE', 'HARM_CATEGORY_HATE_SPEECH': 'NEGLIGIBLE', 'HARM_CATEGORY_HARASSMENT': 'NEGLIGIBLE', 'HARM_CATEGORY_DANGEROUS_CONTENT': 'NEGLIGIBLE'}	11.281	2024-01-09 18:48:28	FALSE
369	E) Streptokokken Die Patientin zeigt eine akute, schmerzhafte Schwellung und Rötung im Gesicht. Die Hautveränderung ist druckschmerzhaft und verursacht ein zunehmendes Spannungsgefühl. Die Patientin hat Angst, dass sich die Rötung weiter über das Gesicht ausbreitet. Die regionalen Lymphknoten sind schmerzhaft angeschwollen. Retroaurikulär finden sich rechts multiple, links einzelne kleine Kratzex…	{'HARM_CATEGORY_SEXUALLY_EXPLICIT': 'NEGLIGIBLE', 'HARM_CATEGORY_HATE_SPEECH': 'NEGLIGIBLE', 'HARM_CATEGORY_HARASSMENT': 'NEGLIGIBLE', 'HARM_CATEGORY_DANGEROUS_CONTENT': 'NEGLIGIBLE'}	10.246	2024-01-09 18:48:40	FALSE
370	The `response.parts` quick accessor only works for a single candidate, but none were returned. Check the `response.prompt_feedback` to see if the prompt was blocked.		1.047	2024-01-09 18:48:42	TRUE
371	D) Stenose der rechten A. femoralis (superficialis). Die MRA zeigt eine Stenose (Verengung) der rechten A. femoralis (superficialis). Dies ist die wahrscheinlichste Ursache für die belastungsabhängigen Schmerzen des rechten Beines beim Gehen. Die Schmerzen treten auf, weil die verengte Arterie nicht genügend Blut in das Bein transportieren kann. Wenn die Patientin schnell geht, benötigt das Bein …	{'HARM_CATEGORY_SEXUALLY_EXPLICIT': 'NEGLIGIBLE', 'HARM_CATEGORY_HATE_SPEECH': 'NEGLIGIBLE', 'HARM_CATEGORY_HARASSMENT': 'NEGLIGIBLE', 'HARM_CATEGORY_DANGEROUS_CONTENT': 'NEGLIGIBLE'}	7.9030000000000000	2024-01-09 18:48:51	FALSE
372	A) endoluminale Prothese der Aorta nach B-Dissektion Die CT-Angiografie zeigt eine endoluminale Prothese der Aorta. Dies ist eine Prothese, die in die Aorta eingesetzt wird, um eine Dissektion der Aorta zu behandeln. Eine Dissektion der Aorta ist ein Riss in der Wand der Aorta, der dazu führen kann, dass sich die Aorta aufspaltet und das Blut zwischen den beiden Schichten der Aorta fließt. Dies k…	{'HARM_CATEGORY_SEXUALLY_EXPLICIT': 'NEGLIGIBLE', 'HARM_CATEGORY_HATE_SPEECH': 'NEGLIGIBLE', 'HARM_CATEGORY_HARASSMENT': 'NEGLIGIBLE', 'HARM_CATEGORY_DANGEROUS_CONTENT': 'NEGLIGIBLE'}	7.39	2024-01-09 18:48:59	FALSE
373	B) Die elastischen Fasern des Gefäßes sind z. T. zerstört. Bei der Patientin liegt eine Arteriitis temporalis vor. Diese ist eine entzündliche Erkrankung der A. temporalis, die vor allem bei älteren Menschen auftritt. Die Symptome sind Kopfschmerzen, Sehstörungen und eine prominente Arterienwand an der Schläfe. Die Diagnose wird durch eine Biopsie der A. temporalis gestellt. Die histopathologisch…	{'HARM_CATEGORY_SEXUALLY_EXPLICIT': 'NEGLIGIBLE', 'HARM_CATEGORY_HATE_SPEECH': 'NEGLIGIBLE', 'HARM_CATEGORY_HARASSMENT': 'NEGLIGIBLE', 'HARM_CATEGORY_DANGEROUS_CONTENT': 'NEGLIGIBLE'}	7.035	2024-01-09 18:49:07	FALSE
374	E) Im unteren Nierendrittel findet sich eine Zyste. Die wahrscheinlichste Diagnose ist eine Zyste im unteren Drittel der rechten Niere. Eine Zyste ist ein mit Flüssigkeit gefüllter Hohlraum, der sich in diesem Fall in der Niere gebildet hat. Zysten sind in der Regel gutartig und verursachen keine Beschwerden.	{'HARM_CATEGORY_SEXUALLY_EXPLICIT': 'NEGLIGIBLE', 'HARM_CATEGORY_HATE_SPEECH': 'NEGLIGIBLE', 'HARM_CATEGORY_HARASSMENT': 'NEGLIGIBLE', 'HARM_CATEGORY_DANGEROUS_CONTENT': 'NEGLIGIBLE'}	7.412	2024-01-09 18:49:15	FALSE
375	D) Fundus hypertonicus (hypertensive Retinopathie) im Stadium II (Grad 2) Die Abbildung zeigt einen Fundus hypertonicus, der durch eine arterielle Hypertonie verursacht wird. Typisch sind eine Erweiterung und Schlängelung der retinalen Venen sowie eine Verengung der retinalen Arterien. Die Papille ist meistens unauffällig, kann aber auch, wie in diesem Fall, leicht ödematös sein.	{'HARM_CATEGORY_SEXUALLY_EXPLICIT': 'NEGLIGIBLE', 'HARM_CATEGORY_HATE_SPEECH': 'NEGLIGIBLE', 'HARM_CATEGORY_HARASSMENT': 'NEGLIGIBLE', 'HARM_CATEGORY_DANGEROUS_CONTENT': 'NEGLIGIBLE'}	7.174	2024-01-09 18:49:24	FALSE
376	B) N. ulnaris. Der N. ulnaris verläuft an der ulnaren Seite des Handgelenks und innerviert die Muskeln des ulnaren Handtellers sowie die Haut an der ulnaren Seite der Hand. Eine Verletzung des N. ulnaris kann zu einer Sensibilitätsstörung an der ulnaren Seite der Hand sowie zu einer Schwäche oder Lähmung der Muskeln des ulnaren Handtellers führen. In diesem Fall hat der Patient eine Sensibilitäts…	{'HARM_CATEGORY_SEXUALLY_EXPLICIT': 'NEGLIGIBLE', 'HARM_CATEGORY_HATE_SPEECH': 'NEGLIGIBLE', 'HARM_CATEGORY_HARASSMENT': 'NEGLIGIBLE', 'HARM_CATEGORY_DANGEROUS_CONTENT': 'NEGLIGIBLE'}	7.905	2024-01-09 18:49:33	FALSE
377	B) Mikrothrombenbildung bei Polycythaemia vera Die Bilder zeigen eine Livedo reticularis, die durch eine Mikrothrombenbildung bei Polycythaemia vera verursacht wird.	{'HARM_CATEGORY_SEXUALLY_EXPLICIT': 'NEGLIGIBLE', 'HARM_CATEGORY_HATE_SPEECH': 'NEGLIGIBLE', 'HARM_CATEGORY_HARASSMENT': 'NEGLIGIBLE', 'HARM_CATEGORY_DANGEROUS_CONTENT': 'NEGLIGIBLE'}	6.445	2024-01-09 18:49:40	FALSE
378	C) N. fibularis Der N. fibularis (auch bekannt als N. peroneus communis) ist ein Nerv, der aus dem Rückenmark in der Lendenwirbelsäule entspringt und über das Kniegelenk bis zum Fuß verläuft. Er ist für die Innervation der Haut und der Muskeln des Unterschenkels und des Fußes verantwortlich. Bei einer Tibiakopfumstellungsosteotomie (closed wedge) besteht das Risiko, dass der N. fibularis durch di…	{'HARM_CATEGORY_SEXUALLY_EXPLICIT': 'NEGLIGIBLE', 'HARM_CATEGORY_HATE_SPEECH': 'NEGLIGIBLE', 'HARM_CATEGORY_HARASSMENT': 'NEGLIGIBLE', 'HARM_CATEGORY_DANGEROUS_CONTENT': 'NEGLIGIBLE'}	7.082	2024-01-09 18:49:48	FALSE
379	D) M. Osgood-Schlatter. Die Röntgenaufnahme zeigt eine ossäre Apophyse an der Tuberositas tibiae, die durch Zug des M. quadriceps femoris avulsiert ist. Typisch für das jugendliche Alter, männliches Geschlecht und die einseitige Symptomatik.	{'HARM_CATEGORY_SEXUALLY_EXPLICIT': 'NEGLIGIBLE', 'HARM_CATEGORY_HATE_SPEECH': 'NEGLIGIBLE', 'HARM_CATEGORY_HARASSMENT': 'NEGLIGIBLE', 'HARM_CATEGORY_DANGEROUS_CONTENT': 'NEGLIGIBLE'}	6.516	2024-01-09 18:49:56	FALSE
380	The `response.parts` quick accessor only works for a single candidate, but none were returned. Check the `response.prompt_feedback` to see if the prompt was blocked.		1.6560000000000000	2024-01-09 18:49:58	TRUE
381	D) Kapillarmikroskopie. Die Kapillarmikroskopie ist eine Untersuchung, bei der die kleinen Blutgefäße in der Haut betrachtet werden. Bei einem Raynaud-Syndrom sind die Kapillaren often verengt oder verschlossen, was zu einer Weißverfärbung der Finger führen kann.	{'HARM_CATEGORY_SEXUALLY_EXPLICIT': 'NEGLIGIBLE', 'HARM_CATEGORY_HATE_SPEECH': 'NEGLIGIBLE', 'HARM_CATEGORY_HARASSMENT': 'NEGLIGIBLE', 'HARM_CATEGORY_DANGEROUS_CONTENT': 'NEGLIGIBLE'}	6.326	2024-01-09 18:50:06	FALSE
382	D) Nächstliegend ist ein Tumor in der hinteren Schädelgrube mit konsekutiver Liquorzirkulationsstörung anzunehmen. Das MRT zeigt eine Raumforderung in der hinteren Schädelgrube, die den Liquorabfluss behindert. Dies führt zu einem Hydrocephalus occlusivus, der sich in einer Erweiterung der Ventrikel und einer Verdrängung des Gehirns nach oben und vorne äußert. Die Patientin hat eine vertiefte Spo…	{'HARM_CATEGORY_SEXUALLY_EXPLICIT': 'NEGLIGIBLE', 'HARM_CATEGORY_HATE_SPEECH': 'NEGLIGIBLE', 'HARM_CATEGORY_HARASSMENT': 'NEGLIGIBLE', 'HARM_CATEGORY_DANGEROUS_CONTENT': 'NEGLIGIBLE'}	7.862	2024-01-09 18:50:14	FALSE
383	B) einen intraduralen extramedullären Tumor im oberen Halswirbelsäulenbereich mit spastischer Tetraparese. Das MRT zeigt eine Raumforderung im Bereich des 2. bis 4. Halswirbelkörpers, die das Rückenmark komprimiert. Aufgrund der Lokalisation handelt es sich am wahrscheinlichsten um einen intraduralen extramedullären Tumor, der von den Nervenwurzeln des Rückenmarks ausgeht. Das klinische Bild eine…	{'HARM_CATEGORY_SEXUALLY_EXPLICIT': 'NEGLIGIBLE', 'HARM_CATEGORY_HATE_SPEECH': 'NEGLIGIBLE', 'HARM_CATEGORY_HARASSMENT': 'NEGLIGIBLE', 'HARM_CATEGORY_DANGEROUS_CONTENT': 'NEGLIGIBLE'}	8.953	2024-01-09 18:50:24	FALSE
384	C) Echinokokkuszyste Die rundliche, peripher verkalkte Struktur mit zentraler Kontrastmittelanreicherung und randständigen hypodichten Arealen entspricht am ehesten einer Echinokokkuszyste.	{'HARM_CATEGORY_SEXUALLY_EXPLICIT': 'NEGLIGIBLE', 'HARM_CATEGORY_HATE_SPEECH': 'NEGLIGIBLE', 'HARM_CATEGORY_HARASSMENT': 'NEGLIGIBLE', 'HARM_CATEGORY_DANGEROUS_CONTENT': 'NEGLIGIBLE'}	6.083	2024-01-09 18:50:31	FALSE
385	C) medulläres Schilddrüsenkarzinom Das medulläre Schilddrüsenkarzinom ist eine seltene Form des Schilddrüsenkrebses, die von den parafollikulären Zellen (C-Zellen) ausgeht. Diese Zellen produzieren das Hormon Calcitonin, das den Kalziumspiegel im Blut reguliert. Das medulläre Schilddrüsenkarzinom tritt häufig bei Patienten mit der genetischen Erkrankung MEN2 auf, die auch andere endokrine Tumoren…	{'HARM_CATEGORY_SEXUALLY_EXPLICIT': 'NEGLIGIBLE', 'HARM_CATEGORY_HATE_SPEECH': 'NEGLIGIBLE', 'HARM_CATEGORY_HARASSMENT': 'NEGLIGIBLE', 'HARM_CATEGORY_DANGEROUS_CONTENT': 'NEGLIGIBLE'}	6.945	2024-01-09 18:50:39	FALSE
386	A) peptische Stenose Die peptische Stenose ist eine Verengung des Ösophagus, die durch eine Vernarbung der Speiseröhre verursacht wird. Diese Vernarbung kann durch eine langjährige Refluxkrankheit entstehen, bei der die Magensäure in die Speiseröhre zurückfließt und diese schädigt. Die peptische Stenose führt zu Schluckbeschwerden, die sich im Laufe der Zeit verschlimmern. In schweren Fällen kann…	{'HARM_CATEGORY_SEXUALLY_EXPLICIT': 'NEGLIGIBLE', 'HARM_CATEGORY_HATE_SPEECH': 'NEGLIGIBLE', 'HARM_CATEGORY_HARASSMENT': 'NEGLIGIBLE', 'HARM_CATEGORY_DANGEROUS_CONTENT': 'NEGLIGIBLE'}	10.099	2024-01-09 18:51:48	FALSE
387	E) infiltrierend wachsendes Zäkumkarzinom. Das Bild zeigt ein infiltrierend wachsendes Karzinom des Zäkum. Die Wand ist verdickt, die Schleimhaut ist ulzeriert und es sind multiple Lymphknotenmetastasen vorhanden.	{'HARM_CATEGORY_SEXUALLY_EXPLICIT': 'NEGLIGIBLE', 'HARM_CATEGORY_HATE_SPEECH': 'NEGLIGIBLE', 'HARM_CATEGORY_HARASSMENT': 'NEGLIGIBLE', 'HARM_CATEGORY_DANGEROUS_CONTENT': 'NEGLIGIBLE'}	8.384	2024-01-09 18:51:57	FALSE
388	D) stenosierendes Dickdarmkarzinom Das Röntgenbild zeigt eine umschriebene, stenosierende Raumforderung im Bereich des linken Dickdarms. Die wahrscheinlichste Diagnose ist ein stenosierendes Dickdarmkarzinom.	{'HARM_CATEGORY_SEXUALLY_EXPLICIT': 'NEGLIGIBLE', 'HARM_CATEGORY_HATE_SPEECH': 'NEGLIGIBLE', 'HARM_CATEGORY_HARASSMENT': 'NEGLIGIBLE', 'HARM_CATEGORY_DANGEROUS_CONTENT': 'NEGLIGIBLE'}	6.716	2024-01-09 18:52:05	FALSE
389	E) Konkremente im Gallengang Das Bild zeigt eine ERC mit Kontrastmittel, das in den Gallengang injiziert wurde. Man erkennt, dass der Gallengang erweitert ist und dass sich mehrere Steine im Gang befinden. Die wahrscheinlichste Diagnose ist daher, dass die Patientin an Gallengangsteinen leidet.	{'HARM_CATEGORY_SEXUALLY_EXPLICIT': 'NEGLIGIBLE', 'HARM_CATEGORY_HATE_SPEECH': 'NEGLIGIBLE', 'HARM_CATEGORY_HARASSMENT': 'NEGLIGIBLE', 'HARM_CATEGORY_DANGEROUS_CONTENT': 'NEGLIGIBLE'}	12.514	2024-01-09 18:54:01	FALSE
390	A) hypertrophe Pseudarthrose der Fibula Die Röntgenaufnahme zeigt eine Verdickung der Fibula mit unregelmäßiger Knochenstruktur, was auf eine hypertrophe Pseudarthrose schließen lässt. Eine atrophische Pseudarthrose oder ein nicht ossifizierendes Fibrom zeigen sich radiologisch anders. Ein Ewing-Sarkom oder ein Spätinfekt sind ebenfalls unwahrscheinlich, da die Knochenstruktur nicht entsprechend …	{'HARM_CATEGORY_SEXUALLY_EXPLICIT': 'NEGLIGIBLE', 'HARM_CATEGORY_HATE_SPEECH': 'NEGLIGIBLE', 'HARM_CATEGORY_HARASSMENT': 'NEGLIGIBLE', 'HARM_CATEGORY_DANGEROUS_CONTENT': 'NEGLIGIBLE'}	7.72	2024-01-09 18:54:09	FALSE
391	A) Skabies Die Läsionen sind symmetrisch verteilt und betreffen vor allem die exponierten Körperstellen. Der Juckreiz ist nachts am stärksten. Skabiesmilbengänge sind nicht sichtbar.	{'HARM_CATEGORY_SEXUALLY_EXPLICIT': 'NEGLIGIBLE', 'HARM_CATEGORY_HATE_SPEECH': 'NEGLIGIBLE', 'HARM_CATEGORY_HARASSMENT': 'NEGLIGIBLE', 'HARM_CATEGORY_DANGEROUS_CONTENT': 'NEGLIGIBLE'}	8.336	2024-01-09 18:54:19	FALSE
392	B) Endocarditis parietalis fibroplastica (Löffler) Die Abbildung zeigt ein Herz mit einer Endocarditis parietalis fibroplastica (Löffler). Diese ist durch eine Wucherung von fibrösem Gewebe an der Herzinnenwand gekennzeichnet, die zu einer Verdickung und Verhärtung der Herzklappe führt. Die Endocarditis parietalis fibroplastica (Löffler) kann zu einer Reihe von Symptomen führen, darunter Atemnot,…	{'HARM_CATEGORY_SEXUALLY_EXPLICIT': 'NEGLIGIBLE', 'HARM_CATEGORY_HATE_SPEECH': 'NEGLIGIBLE', 'HARM_CATEGORY_HARASSMENT': 'NEGLIGIBLE', 'HARM_CATEGORY_DANGEROUS_CONTENT': 'NEGLIGIBLE'}	7.715	2024-01-09 18:54:28	FALSE
393	C) Aortenklappeninsuffizienz. Die Röntgenaufnahme zeigt eine Vergrößerung des linken Ventrikels und eine betonte Herztaille, vergesellschaftet mit einer Dilatation der Aorta ascendens sowie Dilatation und Elongation des Arcus aortae. Diese Veränderungen sind typisch für eine Aortenklappeninsuffizienz.	{'HARM_CATEGORY_SEXUALLY_EXPLICIT': 'NEGLIGIBLE', 'HARM_CATEGORY_HATE_SPEECH': 'NEGLIGIBLE', 'HARM_CATEGORY_HARASSMENT': 'NEGLIGIBLE', 'HARM_CATEGORY_DANGEROUS_CONTENT': 'NEGLIGIBLE'}	8.623	2024-01-09 18:54:37	FALSE
394	D) immunhistologische Untersuchung mit Anti-Dystrophin-Antikörpern. Die HE-Färbung zeigt Muskelfasern mit unterschiedlich großem Durchmesser, die auf eine Dystrophie hinweisen. Eine immunhistologische Untersuchung mit Anti-Dystrophin-Antikörpern kann die Verdachtsdiagnose sichern.	{'HARM_CATEGORY_SEXUALLY_EXPLICIT': 'NEGLIGIBLE', 'HARM_CATEGORY_HATE_SPEECH': 'NEGLIGIBLE', 'HARM_CATEGORY_HARASSMENT': 'NEGLIGIBLE', 'HARM_CATEGORY_DANGEROUS_CONTENT': 'NEGLIGIBLE'}	6.891	2024-01-09 18:54:45	FALSE
395	B) Glioblastoma multiforme. Das Glioblastoma multiforme ist ein schnell wachsender, bösartiger Gehirntumor, der im MRT-Bild typischerweise als kontrastmittelanreichernde Raumforderung imponiert. Das Glioblastoma multiforme ist die häufigste primäre Hirntumorentität bei Erwachsenen. Die Erkrankung tritt meist zwischen dem 40. und 60. Lebensjahr auf. Männer sind etwas häufiger betroffen als Frauen.…	{'HARM_CATEGORY_SEXUALLY_EXPLICIT': 'NEGLIGIBLE', 'HARM_CATEGORY_HATE_SPEECH': 'NEGLIGIBLE', 'HARM_CATEGORY_HARASSMENT': 'NEGLIGIBLE', 'HARM_CATEGORY_DANGEROUS_CONTENT': 'NEGLIGIBLE'}	8.895	2024-01-09 18:54:55	FALSE
396	D) Ventrikeldrainage zur kontinuierlichen Liquorableitung (Druckentlastung) Die Patientin hat eine akute Subarachnoidalblutung erlitten. Dies ist ein medizinischer Notfall, der eine sofortige Behandlung erfordert. Die wichtigste Maßnahme ist die Ventrikeldrainage zur kontinuierlichen Liquorableitung (Druckentlastung). Dies wird dazu beitragen, den Druck auf das Gehirn zu verringern und weitere Sc…	{'HARM_CATEGORY_SEXUALLY_EXPLICIT': 'NEGLIGIBLE', 'HARM_CATEGORY_HATE_SPEECH': 'NEGLIGIBLE', 'HARM_CATEGORY_HARASSMENT': 'NEGLIGIBLE', 'HARM_CATEGORY_DANGEROUS_CONTENT': 'NEGLIGIBLE'}	6.497	2024-01-09 18:55:02	FALSE
397	C) Karpaltunnelsyndrom beidseits Die Patientin hat beidseits Schmerzen in den Händen und eine Veränderung der Hände bemerkt. Die Muskulatur des linken und rechten Daumenballens ist eingefallen. Sie hat auch Schwierigkeiten, beim Schreiben einen Stift zu halten. Bei der klinisch-neurologischen Untersuchung zeigen sich Paresen des M. abductor pollicis brevis und des M. opponens pollicis beidseits. …	{'HARM_CATEGORY_SEXUALLY_EXPLICIT': 'NEGLIGIBLE', 'HARM_CATEGORY_HATE_SPEECH': 'NEGLIGIBLE', 'HARM_CATEGORY_HARASSMENT': 'NEGLIGIBLE', 'HARM_CATEGORY_DANGEROUS_CONTENT': 'NEGLIGIBLE'}	8.577	2024-01-09 18:55:12	FALSE
398	D) endoprothetische Behandlung. Die Patientin ist 56 Jahre alt und hat eine chronische Polyarthritis. Sie klagt über starke Schmerzen im rechten Knie und ist gehbehindert. Das Röntgenbild zeigt eine schwere Arthrose des Kniegelenks mit einer starken Deformität. Eine Korrekturosteotomie oder eine Arthrodese des Kniegelenks wären bei dieser Patientin nicht sinnvoll, da sie die Beweglichkeit des Gel…	{'HARM_CATEGORY_SEXUALLY_EXPLICIT': 'NEGLIGIBLE', 'HARM_CATEGORY_HATE_SPEECH': 'NEGLIGIBLE', 'HARM_CATEGORY_HARASSMENT': 'NEGLIGIBLE', 'HARM_CATEGORY_DANGEROUS_CONTENT': 'NEGLIGIBLE'}	8.469	2024-01-09 18:55:22	FALSE
399	E) Zur weiteren diagnostischen Abklärung sollte eine MRT der Lendenwirbelsäule veranlasst werden. Das Röntgenbild der Lendenwirbelsäule ist unauffällig. Es zeigt keine Hinweise auf einen Bandscheibenvorfall oder eine andere strukturelle Ursache für die Schmerzen der Patientin. Die klinischen Symptome der Patientin, insbesondere die schmerzhafte Bewegungseinschränkung der Lendenwirbelsäule und die…	{'HARM_CATEGORY_SEXUALLY_EXPLICIT': 'NEGLIGIBLE', 'HARM_CATEGORY_HATE_SPEECH': 'NEGLIGIBLE', 'HARM_CATEGORY_HARASSMENT': 'NEGLIGIBLE', 'HARM_CATEGORY_DANGEROUS_CONTENT': 'NEGLIGIBLE'}	8.812	2024-01-09 18:55:31	FALSE
400	The `response.parts` quick accessor only works for a single candidate, but none were returned. Check the `response.prompt_feedback` to see if the prompt was blocked.		1.54	2024-01-09 18:55:34	TRUE
401	B) Marfan-Syndrom. Die Abbildung zeigt eine Ectopia lentis, eine Verlagerung der Linse, die typisch für das Marfan-Syndrom ist. Beim Marfan-Syndrom handelt es sich um eine autosomal-dominante Erkrankung des Bindegewebes, die durch Mutationen im FBN1-Gen verursacht wird. Das Marfan-Syndrom betrifft verschiedene Organsysteme, einschließlich des Skeletts, der Augen, des Herz-Kreislauf-Systems und de…	{'HARM_CATEGORY_SEXUALLY_EXPLICIT': 'NEGLIGIBLE', 'HARM_CATEGORY_HATE_SPEECH': 'NEGLIGIBLE', 'HARM_CATEGORY_HARASSMENT': 'NEGLIGIBLE', 'HARM_CATEGORY_DANGEROUS_CONTENT': 'NEGLIGIBLE'}	11.626	2024-01-09 18:59:40	FALSE
402	C) Sklerodermie oder Mischkollagenose (mixed connective tissue disease, MCTD) Die Patientin hat eine Reihe von Symptomen, die auf eine Sklerodermie oder eine MCTD hinweisen. Dazu gehören das Raynaud-Syndrom, die Hautveränderungen, die Gelenkschmerzen und -steifigkeit, die Krepitation der Beugesehnen, die Gesichtsrötung und die eingeschränkte Mundöffnung. Die Patientin hat auch Diabetes mellitus, …	{'HARM_CATEGORY_SEXUALLY_EXPLICIT': 'NEGLIGIBLE', 'HARM_CATEGORY_HATE_SPEECH': 'NEGLIGIBLE', 'HARM_CATEGORY_HARASSMENT': 'NEGLIGIBLE', 'HARM_CATEGORY_DANGEROUS_CONTENT': 'NEGLIGIBLE'}	11.993	2024-01-09 18:59:53	FALSE
403	B) Exzision knapp in sano. Bei der Patientin zeigt sich ein unregelmäßig begrenzter, schwarz-brauner Fleck mit unscharfer Begrenzung im Dekolleté. Aufgrund der klinischen Inspektion besteht der Verdacht auf ein malignes Melanom. Melanome sind gefährlich, da sie frühzeitig Tochtergeschwülste (Metastasen) bilden können. Daher sollte ein Melanom immer großzügig entfernt werden, um eine komplette Ent…	{'HARM_CATEGORY_SEXUALLY_EXPLICIT': 'NEGLIGIBLE', 'HARM_CATEGORY_HATE_SPEECH': 'NEGLIGIBLE', 'HARM_CATEGORY_HARASSMENT': 'NEGLIGIBLE', 'HARM_CATEGORY_DANGEROUS_CONTENT': 'NEGLIGIBLE'}	12.118	2024-01-09 19:00:06	FALSE
404	A) Meningeom. Das Dural-Tail-Zeichen beschreibt eine trichterförmige Verbreiterung der angrenzenden Dura mater, die durch den Tumor verursacht wird. Dieses Zeichen ist typisch für Meningeome, da sie ihren Ursprung in den Zellen der Dura mater haben. Das histopathologische Bild zeigt ein Meningeom, das sich durch eine dichte Anhäufung von polygonalen Zellen mit blassem Zytoplasma und runden Kernen…	{'HARM_CATEGORY_SEXUALLY_EXPLICIT': 'NEGLIGIBLE', 'HARM_CATEGORY_HATE_SPEECH': 'NEGLIGIBLE', 'HARM_CATEGORY_HARASSMENT': 'NEGLIGIBLE', 'HARM_CATEGORY_DANGEROUS_CONTENT': 'NEGLIGIBLE'}	10.057	2024-01-09 19:00:17	FALSE
405	E) Die Röntgenaufnahme zeigt das typische Bild einer Sakroiliitis. Das Röntgenbild zeigt eine bilaterale Sakroiliitis, die durch eine entzündliche Erkrankung des Iliosakralgelenks verursacht wird. Die Sakroiliitis ist eine häufige Ursache für Schmerzen im unteren Rückenbereich und kann auch in das Gesäß ausstrahlen. Die Schmerzen treten oft nachts und in den frühen Morgenstunden auf und bessern s…	{'HARM_CATEGORY_SEXUALLY_EXPLICIT': 'NEGLIGIBLE', 'HARM_CATEGORY_HATE_SPEECH': 'NEGLIGIBLE', 'HARM_CATEGORY_HARASSMENT': 'NEGLIGIBLE', 'HARM_CATEGORY_DANGEROUS_CONTENT': 'NEGLIGIBLE'}	6.585	2024-01-09 19:00:25	FALSE
406	B) Finger- und Zehenseitenkanten. Bei dem Patienten besteht der Verdacht auf eine Psoriasis vulgaris, bei der es sich um eine entzündliche, nicht ansteckende Hauterkrankung handelt, die durch eine Störung des Immunsystems ausgelöst wird. Typisch für diese Erkrankung sind erythematosquamöse Veränderungen, also gerötete und schuppende Hautstellen. Diese treten häufig an den Ellenbogen, Knien, dem u…	{'HARM_CATEGORY_SEXUALLY_EXPLICIT': 'NEGLIGIBLE', 'HARM_CATEGORY_HATE_SPEECH': 'NEGLIGIBLE', 'HARM_CATEGORY_HARASSMENT': 'NEGLIGIBLE', 'HARM_CATEGORY_DANGEROUS_CONTENT': 'NEGLIGIBLE'}	7.627	2024-01-09 19:00:34	FALSE
407	D) AV-Block II° Typ Mobitz. Es handelt sich um einen AV-Block II° Typ Mobitz, da die PQ-Zeit (Abstand zwischen dem Beginn der P-Welle und dem Beginn des QRS-Komplexes) mit jedem Herzschlag länger wird, bis schließlich ein QRS-Komplex ausfällt.	{'HARM_CATEGORY_SEXUALLY_EXPLICIT': 'NEGLIGIBLE', 'HARM_CATEGORY_HATE_SPEECH': 'NEGLIGIBLE', 'HARM_CATEGORY_HARASSMENT': 'NEGLIGIBLE', 'HARM_CATEGORY_DANGEROUS_CONTENT': 'NEGLIGIBLE'}	8.603	2024-01-09 19:00:43	FALSE
408	B) pertrochantäre Femurfraktur. Die Patientin ist 86 Jahre alt und damit in einem Alter, in dem Osteoporose häufig auftritt. Osteoporose ist eine Erkrankung, die die Knochen schwächt und sie anfälliger für Brüche macht. Die pertrochantäre Femurfraktur ist eine häufige Art von Hüftfraktur, die bei älteren Menschen auftritt. Sie wird durch einen Sturz oder eine andere Verletzung verursacht, die daz…	{'HARM_CATEGORY_SEXUALLY_EXPLICIT': 'NEGLIGIBLE', 'HARM_CATEGORY_HATE_SPEECH': 'NEGLIGIBLE', 'HARM_CATEGORY_HARASSMENT': 'NEGLIGIBLE', 'HARM_CATEGORY_DANGEROUS_CONTENT': 'NEGLIGIBLE'}	6.954	2024-01-09 19:00:51	FALSE
409	B) Die T1-Wichtung ohne Kontrastmittel bringt Zeichen eines akuten Epiduralhämatoms rechts parietal zur Darstellung. Das Bild zeigt eine hyperdense, linsenförmige Raumforderung zwischen Schädelkalotte und Dura mater. In der T2-Wichtung ohne Kontrastmittel ist diese Raumforderung ebenfalls sichtbar, jedoch weniger deutlich als in der T1-Wichtung. Eine intrazerebrale Blutung, ein subdurales Empyem …	{'HARM_CATEGORY_SEXUALLY_EXPLICIT': 'NEGLIGIBLE', 'HARM_CATEGORY_HATE_SPEECH': 'NEGLIGIBLE', 'HARM_CATEGORY_HARASSMENT': 'NEGLIGIBLE', 'HARM_CATEGORY_DANGEROUS_CONTENT': 'NEGLIGIBLE'}	7.48	2024-01-09 19:01:00	FALSE
410	B) Scabies crustosa (norvegica) Die Abbildung zeigt ein typisches Bild einer Scabies crustosa (norvegica). Die Haut ist gerötet, schuppig und verkrustet. Die Läsionen sind an den Wangen und am Kopf des Kindes lokalisiert. Das Kind ist weinerlich, was auf einen starken Juckreiz hindeutet. Eine Scabies crustosa (norvegica) ist eine schwere Form der Krätze, die bei Menschen mit geschwächtem Immunsys…	{'HARM_CATEGORY_SEXUALLY_EXPLICIT': 'NEGLIGIBLE', 'HARM_CATEGORY_HATE_SPEECH': 'NEGLIGIBLE', 'HARM_CATEGORY_HARASSMENT': 'NEGLIGIBLE', 'HARM_CATEGORY_DANGEROUS_CONTENT': 'NEGLIGIBLE'}	8.386	2024-01-09 19:01:09	FALSE
411	A) Tendovaginitis stenosans de Quervain des rechten Handgelenkes Die Patientin gibt Schmerzen am rechten radialen Handgelenk an, die bei körperlicher Tätigkeit deutlich verstärkt werden. Bei der körperlichen Untersuchung findet sich ein umschriebener Druckschmerz am radialen Handgelenk über dem distalen Radius. Eine Rötung und Schwellung finden sich nicht. Das Beklopfen dieser Region ist schmerzh…	{'HARM_CATEGORY_SEXUALLY_EXPLICIT': 'NEGLIGIBLE', 'HARM_CATEGORY_HATE_SPEECH': 'NEGLIGIBLE', 'HARM_CATEGORY_HARASSMENT': 'NEGLIGIBLE', 'HARM_CATEGORY_DANGEROUS_CONTENT': 'NEGLIGIBLE'}	11.832	2024-01-09 19:01:22	FALSE
412	C) Dermatomyositis. Die Patientin hat eine lila Verfärbung der Haut über den Streckseiten der Fingergelenke (Gottron-Papeln) und eine Nagelbeteiligung in Form von Nagelwallentzündungen (Nagelbettentzündungen) und Aufsplitterungen der Nagelplatte (Onychoschisis). Diese Veränderungen sind typisch für eine Dermatomyositis.	{'HARM_CATEGORY_SEXUALLY_EXPLICIT': 'NEGLIGIBLE', 'HARM_CATEGORY_HATE_SPEECH': 'NEGLIGIBLE', 'HARM_CATEGORY_HARASSMENT': 'NEGLIGIBLE', 'HARM_CATEGORY_DANGEROUS_CONTENT': 'NEGLIGIBLE'}	7.383	2024-01-09 19:01:30	FALSE
413	B) alter Hinterwandinfarkt Das EKG zeigt einen alten Hinterwandinfarkt. Typisch hierfür sind die verbreiterten und deformierten QRS-Komplexe in den Ableitungen V1 und V2 sowie die ST-Hebungen in den Ableitungen V1 bis V4.	{'HARM_CATEGORY_SEXUALLY_EXPLICIT': 'NEGLIGIBLE', 'HARM_CATEGORY_HATE_SPEECH': 'NEGLIGIBLE', 'HARM_CATEGORY_HARASSMENT': 'NEGLIGIBLE', 'HARM_CATEGORY_DANGEROUS_CONTENT': 'NEGLIGIBLE'}	6.407	2024-01-09 19:01:38	FALSE
414	B) Stealsyndrom distal des Dialyseshunts Bei einem Steal-Syndrom kommt es zu einer Minderdurchblutung des Gewebes, das distal des Shunts liegt. Dies kann zu Nekrosen führen.	{'HARM_CATEGORY_SEXUALLY_EXPLICIT': 'NEGLIGIBLE', 'HARM_CATEGORY_HATE_SPEECH': 'NEGLIGIBLE', 'HARM_CATEGORY_HARASSMENT': 'NEGLIGIBLE', 'HARM_CATEGORY_DANGEROUS_CONTENT': 'NEGLIGIBLE'}	7.064	2024-01-09 19:01:46	FALSE
415	B) Es handelt sich um eine (baso)kochleäre Schwerhörigkeit. Bei einem Knalltrauma handelt es sich um eine Lärmschädigung des Innenohrs, die durch eine plötzliche, intensive Lärmeinwirkung verursacht wird. Typischerweise kommt es dabei zu einem Riss der basalen Cochlea-Membran, was zu einer Schädigung der Haarzellen im Bereich der Basilarmembran führt. Dadurch entsteht eine hochtonige Schallempfin…	{'HARM_CATEGORY_SEXUALLY_EXPLICIT': 'NEGLIGIBLE', 'HARM_CATEGORY_HATE_SPEECH': 'NEGLIGIBLE', 'HARM_CATEGORY_HARASSMENT': 'NEGLIGIBLE', 'HARM_CATEGORY_DANGEROUS_CONTENT': 'NEGLIGIBLE'}	7.822	2024-01-09 19:01:55	FALSE
416	B) Parapharyngealabszess rechts Die Patientin hat eine Vorwölbung der rechten Pharynxwand, die bei der HNO-ärztlichen Spiegeluntersuchung sichtbar ist. Außerdem hat sie Fieber und eine erhöhte CRP (S)-Konzentration, was auf eine Entzündung hinweist. Die radiologische Diagnostik zeigt eine umschriebene, eiförmige Raumforderung rechts neben dem Pharynx, die den Befund eines Parapharyngealabszesses …	{'HARM_CATEGORY_SEXUALLY_EXPLICIT': 'NEGLIGIBLE', 'HARM_CATEGORY_HATE_SPEECH': 'NEGLIGIBLE', 'HARM_CATEGORY_HARASSMENT': 'NEGLIGIBLE', 'HARM_CATEGORY_DANGEROUS_CONTENT': 'NEGLIGIBLE'}	7.571	2024-01-09 19:02:03	FALSE
417	B) Die Befunde und Angaben sprechen für das Bestehen aktinischer Keratosen infolge einer langjährigen UV-Exposition. Mittels Probebiopsien sollte die Diagnose gesichert und der Frage nach einem Übergang in ein Plattenepithelkarzinom nachgegangen werden. Die Patientin ist eine 78-jährige ehemalige Winzerin, die an aktinischen Keratosen leidet. Aktinische Keratosen sind präkanzeröse Läsionen, die d…	{'HARM_CATEGORY_SEXUALLY_EXPLICIT': 'NEGLIGIBLE', 'HARM_CATEGORY_HATE_SPEECH': 'NEGLIGIBLE', 'HARM_CATEGORY_HARASSMENT': 'NEGLIGIBLE', 'HARM_CATEGORY_DANGEROUS_CONTENT': 'NEGLIGIBLE'}	9.784	2024-01-09 19:02:14	FALSE
418	E) Die Nagelveränderungen mit sog. Tüpfeln und Onycholysen sollten dazu Anlass geben, den Patienten auf Hautveränderungen einer Psoriasis zu untersuchen und nach Gelenkbeschwerden zu fragen. Es handelt sich um eine Psoriasis der Nägel, die sich durch die charakteristischen Tüpfel und Onycholysen (Abhebungen der Nagelplatte vom Nagelbett) zeigt. Eine Paronychie (Nagelbettentzündung) mit Bulla repe…	{'HARM_CATEGORY_SEXUALLY_EXPLICIT': 'NEGLIGIBLE', 'HARM_CATEGORY_HATE_SPEECH': 'NEGLIGIBLE', 'HARM_CATEGORY_HARASSMENT': 'NEGLIGIBLE', 'HARM_CATEGORY_DANGEROUS_CONTENT': 'NEGLIGIBLE'}	10.748	2024-01-09 19:02:26	FALSE
419	A) Eine Hautbiopsie Die Patientin hat eine purpuraartige Verfärbung der Haut, die auf eine Vaskulitis hinweist. Eine Vaskulitis ist eine Entzündung der Blutgefäße, die durch verschiedene Ursachen ausgelöst werden kann. Die mikroskopische Untersuchung einer Hautbiopsie ist die beste Möglichkeit, um die Ursache der Vaskulitis zu klären.	{'HARM_CATEGORY_SEXUALLY_EXPLICIT': 'NEGLIGIBLE', 'HARM_CATEGORY_HATE_SPEECH': 'NEGLIGIBLE', 'HARM_CATEGORY_HARASSMENT': 'NEGLIGIBLE', 'HARM_CATEGORY_DANGEROUS_CONTENT': 'NEGLIGIBLE'}	7.502	2024-01-09 19:02:34	FALSE
420	B) T2-gewichtete MRT-Untersuchung mit ausgeprägtem Ödem im Thalamus. Die T2-gewichtete MRT-Untersuchung zeigt eine hyperintense Läsion im Thalamus, die auf ein Ödem zurückzuführen ist. Ein Ödem ist eine Ansammlung von Flüssigkeit im Gewebe, die durch eine Schädigung der Blut-Hirn-Schranke verursacht werden kann. Die Blut-Hirn-Schranke ist eine Barriere, die das Gehirn vor schädlichen Substanzen i…	{'HARM_CATEGORY_SEXUALLY_EXPLICIT': 'NEGLIGIBLE', 'HARM_CATEGORY_HATE_SPEECH': 'NEGLIGIBLE', 'HARM_CATEGORY_HARASSMENT': 'NEGLIGIBLE', 'HARM_CATEGORY_DANGEROUS_CONTENT': 'NEGLIGIBLE'}	9.674	2024-01-09 19:02:45	FALSE
421	C) Aderhautmelanom vom Spindelzelltyp Das Bild zeigt ein Aderhautmelanom vom Spindelzelltyp. Die Zellen sind spindelförmig und haben einen großen, ovalen Kern mit einem prominenten Nukleolus. Das Zytoplasma ist eosinophil und enthält Melaninpigment. Die Diagnose eines Aderhautmelanoms wird durch die histopathologische Untersuchung gestellt.	{'HARM_CATEGORY_SEXUALLY_EXPLICIT': 'NEGLIGIBLE', 'HARM_CATEGORY_HATE_SPEECH': 'NEGLIGIBLE', 'HARM_CATEGORY_HARASSMENT': 'NEGLIGIBLE', 'HARM_CATEGORY_DANGEROUS_CONTENT': 'NEGLIGIBLE'}	8.121	2024-01-09 19:02:54	FALSE
422	B) Eine linksseitige transnasale Tränenwegssondierung gilt als wegweisende diagnostische Maßnahme. Die Patientin hat eine Schwellung im Bereich des linken Oberlids und eine gelbliche Rhinorrhö. Die wahrscheinlichste Diagnose ist eine Dakryozystitis, bei der es sich um eine Entzündung des Tränensacks handelt. Eine Dakryozystitis kann durch eine bakterielle Infektion oder durch eine Verstopfung des…	{'HARM_CATEGORY_SEXUALLY_EXPLICIT': 'NEGLIGIBLE', 'HARM_CATEGORY_HATE_SPEECH': 'NEGLIGIBLE', 'HARM_CATEGORY_HARASSMENT': 'NEGLIGIBLE', 'HARM_CATEGORY_DANGEROUS_CONTENT': 'NEGLIGIBLE'}	9.046	2024-01-09 19:03:04	FALSE
423	B) baldige Exzision mit histologischer Untersuchung zur Abklärung der Dignität. Das Bild zeigt eine choroidale Raumforderung mit Gefäßneubildungen auf der Oberfläche, die für ein malignes Melanom sprechen. Eine Exzision mit histologischer Untersuchung ist daher indiziert, um die Dignität der Raumforderung abzuklären.	{'HARM_CATEGORY_SEXUALLY_EXPLICIT': 'NEGLIGIBLE', 'HARM_CATEGORY_HATE_SPEECH': 'NEGLIGIBLE', 'HARM_CATEGORY_HARASSMENT': 'NEGLIGIBLE', 'HARM_CATEGORY_DANGEROUS_CONTENT': 'NEGLIGIBLE'}	6.835	2024-01-09 19:03:12	FALSE
424	E) metastasierendes Prostatakarzinom. Die Sklerosierungen sind im Bereich des Beckens und der Lendenwirbelsäule lokalisiert, was auf eine osteoblastische Metastasierung eines Prostatakarzinoms hinweist.	{'HARM_CATEGORY_SEXUALLY_EXPLICIT': 'NEGLIGIBLE', 'HARM_CATEGORY_HATE_SPEECH': 'NEGLIGIBLE', 'HARM_CATEGORY_HARASSMENT': 'NEGLIGIBLE', 'HARM_CATEGORY_DANGEROUS_CONTENT': 'NEGLIGIBLE'}	5.9030000000000000	2024-01-09 19:03:19	FALSE
425	C) Herzmuskelschwiele nach altem Infarkt Die Abbildung zeigt eine Herzmuskelfaser, die von einer dicken Schicht aus Bindegewebe umgeben ist. Das Bindegewebe ist das Ergebnis einer Vernarbung, die durch einen alten Herzinfarkt verursacht wurde.	{'HARM_CATEGORY_SEXUALLY_EXPLICIT': 'NEGLIGIBLE', 'HARM_CATEGORY_HATE_SPEECH': 'NEGLIGIBLE', 'HARM_CATEGORY_HARASSMENT': 'NEGLIGIBLE', 'HARM_CATEGORY_DANGEROUS_CONTENT': 'NEGLIGIBLE'}	6.192	2024-01-09 19:03:26	FALSE
426	B) SD-Szintigraphie mit 131I Das Szintigramm zeigt eine kalte, nicht-funktionierende Raumforderung im linken Schilddrüsenlappen. Dies ist ein typisches Zeichen für ein Schilddrüsenkarzinom. Die anderen Untersuchungen sind nicht indiziert, da sie keine weiteren Informationen liefern würden.	{'HARM_CATEGORY_SEXUALLY_EXPLICIT': 'NEGLIGIBLE', 'HARM_CATEGORY_HATE_SPEECH': 'NEGLIGIBLE', 'HARM_CATEGORY_HARASSMENT': 'NEGLIGIBLE', 'HARM_CATEGORY_DANGEROUS_CONTENT': 'NEGLIGIBLE'}	7.168	2024-01-09 19:03:34	FALSE
427	C) degeneratives Drehgleiten. Das degenerative Drehgleiten ist eine erworbene, meist altersbedingte Fehlstellung der Wirbelgelenke, bei der es zu einer Abnutzung und Lockerung der Knorpelschicht kommt. Dadurch können die Wirbelkörper gegenüber den darunter liegenden Wirbeln seitlich verrutschen. Typischerweise ist das Drehgleiten im Bereich der Lendenwirbelsäule lokalisiert, wie auch im vorliegen…	{'HARM_CATEGORY_SEXUALLY_EXPLICIT': 'NEGLIGIBLE', 'HARM_CATEGORY_HATE_SPEECH': 'NEGLIGIBLE', 'HARM_CATEGORY_HARASSMENT': 'NEGLIGIBLE', 'HARM_CATEGORY_DANGEROUS_CONTENT': 'NEGLIGIBLE'}	12.941	2024-01-09 19:03:48	FALSE
428	A) Der neurologische Befund, das „freie Intervall“ und die CT-Morphologie weisen auf ein akutes subdurales Hämatom rechts hin. Das CT zeigt eine hyperdense, sichelförmige Raumforderung zwischen Schädelkalotte und Gehirn, die das Gehirn zur Gegenseite verdrängt. Die Dichte der Raumforderung entspricht der von Blut. Typisch für ein subdurales Hämatom ist die linsenförmige Konfiguration im Schnittbi…	{'HARM_CATEGORY_SEXUALLY_EXPLICIT': 'NEGLIGIBLE', 'HARM_CATEGORY_HATE_SPEECH': 'NEGLIGIBLE', 'HARM_CATEGORY_HARASSMENT': 'NEGLIGIBLE', 'HARM_CATEGORY_DANGEROUS_CONTENT': 'NEGLIGIBLE'}	8.045	2024-01-09 19:03:57	FALSE
429	B) Es liegt eine auf dem Boden rezidivierender Ulcera duodeni entstandene benigne Magenausgangsstenose vor. Die Bilder zeigen eine deutliche Verengung des Magenausgangs, die durch rezidivierende Ulzera duodeni entstanden ist. Die benigne Magenausgangsstenose ist eine häufige Komplikation von Ulzera duodeni und kann zu Symptomen wie Appetitlosigkeit, Gewichtsverlust und Druckgefühl im Oberbauch fü…	{'HARM_CATEGORY_SEXUALLY_EXPLICIT': 'NEGLIGIBLE', 'HARM_CATEGORY_HATE_SPEECH': 'NEGLIGIBLE', 'HARM_CATEGORY_HARASSMENT': 'NEGLIGIBLE', 'HARM_CATEGORY_DANGEROUS_CONTENT': 'NEGLIGIBLE'}	6.584	2024-01-09 19:04:05	FALSE
430	A) Peutz-Jeghers-Syndrom Das Peutz-Jeghers-Syndrom ist eine seltene genetische Erkrankung, die durch multiple Polypen im Gastrointestinaltrakt und bräunliche punktförmige Veränderungen im Lippenrot gekennzeichnet ist. Die Polypen sind in der Regel gutartig, können aber in einigen Fällen auch bösartig werden. Das Peutz-Jeghers-Syndrom ist eine autosomal-dominante Erkrankung, was bedeutet, dass es …	{'HARM_CATEGORY_SEXUALLY_EXPLICIT': 'NEGLIGIBLE', 'HARM_CATEGORY_HATE_SPEECH': 'NEGLIGIBLE', 'HARM_CATEGORY_HARASSMENT': 'NEGLIGIBLE', 'HARM_CATEGORY_DANGEROUS_CONTENT': 'NEGLIGIBLE'}	6.449	2024-01-09 19:04:12	FALSE
431	D) Die Osteosynthese ist adaptationsstabil, eine zusätzliche äußere Ruhigstellung ist erforderlich. Die Abbildung zeigt eine instabile Extensionsfraktur des distalen Radius, die operativ versorgt wurde. Die Osteosynthese ist adaptationsstabil, d.h. sie ist in der Lage, sich an die Belastung anzupassen und die Fraktur zu stabilisieren. Eine zusätzliche äußere Ruhigstellung ist erforderlich, um die…	{'HARM_CATEGORY_SEXUALLY_EXPLICIT': 'NEGLIGIBLE', 'HARM_CATEGORY_HATE_SPEECH': 'NEGLIGIBLE', 'HARM_CATEGORY_HARASSMENT': 'NEGLIGIBLE', 'HARM_CATEGORY_DANGEROUS_CONTENT': 'NEGLIGIBLE'}	7.26	2024-01-09 19:04:21	FALSE
432	D) zystische Nierendysplasie bei primär-obstruktivem Megaureter Die Patientin leidet seit einiger Zeit unter rezidivierenden Harnwegsinfektionen, die unter antibiotischer Therapie jedes Mal zur Rückbildung gebracht werden können. Der körperliche Untersuchungsbefund ist unauffällig. Die Blutuntersuchungen enthalten keine Hinweise für einen Diabetes mellitus. Zur Klärung der Ursache dieser rezidivi…	{'HARM_CATEGORY_SEXUALLY_EXPLICIT': 'NEGLIGIBLE', 'HARM_CATEGORY_HATE_SPEECH': 'NEGLIGIBLE', 'HARM_CATEGORY_HARASSMENT': 'NEGLIGIBLE', 'HARM_CATEGORY_DANGEROUS_CONTENT': 'NEGLIGIBLE'}	9.526	2024-01-09 19:04:31	FALSE
433	C) Aderhautmelanom Das Aderhautmelanom ist ein Tumor, der sich aus den Melanozyten der Aderhaut entwickelt. Es ist der häufigste primäre Augenkrebs bei Erwachsenen. Das Aderhautmelanom kann in jedem Alter auftreten, ist aber bei Menschen über 50 Jahren am häufigsten. Männer und Frauen sind gleichermaßen betroffen. Das Aderhautmelanom ist ein relativ seltener Tumor, der in etwa 5 bis 8 von 1 Milli…	{'HARM_CATEGORY_SEXUALLY_EXPLICIT': 'NEGLIGIBLE', 'HARM_CATEGORY_HATE_SPEECH': 'NEGLIGIBLE', 'HARM_CATEGORY_HARASSMENT': 'NEGLIGIBLE', 'HARM_CATEGORY_DANGEROUS_CONTENT': 'NEGLIGIBLE'}	15.265	2024-01-09 19:04:47	FALSE
434	B) nasale Randunschärfe der Papille Die Abbildung zeigt einen rechten Augenhintergrund. Die Papille ist temporal, nicht nasal, unscharf begrenzt.	{'HARM_CATEGORY_SEXUALLY_EXPLICIT': 'NEGLIGIBLE', 'HARM_CATEGORY_HATE_SPEECH': 'NEGLIGIBLE', 'HARM_CATEGORY_HARASSMENT': 'NEGLIGIBLE', 'HARM_CATEGORY_DANGEROUS_CONTENT': 'NEGLIGIBLE'}	6.385	2024-01-09 19:04:55	FALSE
435	D) Anteriorinfarkt mit Luxusperfusion. Die MRT-Bilder zeigen eine hyperintense Läsion im Bereich des rechten Temporallappens, die in der T2-Wichtung und nach Kontrastmittelgabe besonders deutlich sichtbar ist. Diese Läsion entspricht einem frischen Infarkt, der durch eine anteriore Minderperfusion verursacht wurde. Die Luxusperfusion in diesem Bereich ist eine Folge der gestörten Autoregulation d…	{'HARM_CATEGORY_SEXUALLY_EXPLICIT': 'NEGLIGIBLE', 'HARM_CATEGORY_HATE_SPEECH': 'NEGLIGIBLE', 'HARM_CATEGORY_HARASSMENT': 'NEGLIGIBLE', 'HARM_CATEGORY_DANGEROUS_CONTENT': 'NEGLIGIBLE'}	7.293	2024-01-09 19:05:03	FALSE
436	E) polyzystische Nephropathie, autosomal-dominant vererbte Form Die polyzystische Nierenerkrankung (PKD) ist eine genetische Erkrankung, die durch die Bildung von Zysten in den Nieren gekennzeichnet ist. Sie kann autosomal-dominant oder autosomal-rezessiv vererbt werden. Die autosomal-dominante Form ist die häufigste Form der PKD und tritt bei etwa 1 von 500 bis 1.000 Menschen auf. Die autosomal-…	{'HARM_CATEGORY_SEXUALLY_EXPLICIT': 'NEGLIGIBLE', 'HARM_CATEGORY_HATE_SPEECH': 'NEGLIGIBLE', 'HARM_CATEGORY_HARASSMENT': 'NEGLIGIBLE', 'HARM_CATEGORY_DANGEROUS_CONTENT': 'NEGLIGIBLE'}	9.096	2024-01-09 19:05:13	FALSE
437	D) akute Perimyokarditis. Die wahrscheinlichste Diagnose ist eine akute Perimyokarditis. Typisch für eine Perimyokarditis sind die diffusen ST-Hebungen in allen Extremitätenableitungen und den Brustwandableitungen.	{'HARM_CATEGORY_SEXUALLY_EXPLICIT': 'NEGLIGIBLE', 'HARM_CATEGORY_HATE_SPEECH': 'NEGLIGIBLE', 'HARM_CATEGORY_HARASSMENT': 'NEGLIGIBLE', 'HARM_CATEGORY_DANGEROUS_CONTENT': 'NEGLIGIBLE'}	7.797	2024-01-09 19:05:22	FALSE
438	D) Lungentuberkulose Das Röntgenbild zeigt eine miliare, disseminierte Verschattung beider Lungenflügel, die für eine miliare Tuberkulose spricht. Die Patientin ist beruflich und familiär exponiert, hat eine Gewichtsabnahme und Nachtschweiß.	{'HARM_CATEGORY_SEXUALLY_EXPLICIT': 'NEGLIGIBLE', 'HARM_CATEGORY_HATE_SPEECH': 'NEGLIGIBLE', 'HARM_CATEGORY_HARASSMENT': 'NEGLIGIBLE', 'HARM_CATEGORY_DANGEROUS_CONTENT': 'NEGLIGIBLE'}	6.276	2024-01-09 19:05:29	FALSE
439	B) Depigmentierungen bei beginnender tuberkuloider Lepra Bei der Patientin zeigen sich symmetrisch angeordnete, scharf begrenzte, hypopigmentierte Flecken mit erhaltener Sensibilität. Diese Veränderungen sind typisch für eine beginnende tuberkuloide Lepra.	{'HARM_CATEGORY_SEXUALLY_EXPLICIT': 'NEGLIGIBLE', 'HARM_CATEGORY_HATE_SPEECH': 'NEGLIGIBLE', 'HARM_CATEGORY_HARASSMENT': 'NEGLIGIBLE', 'HARM_CATEGORY_DANGEROUS_CONTENT': 'NEGLIGIBLE'}	6.463	2024-01-09 19:05:37	FALSE
440	B) Anlage eines Standard-Epikutantests, Wiederbestellung des Patienten zur ersten Ablesung nach 48 Stunden Die Anlage eines Standard-Epikutantests ist zur Ursachenklärung am wenigsten geeignet, da die beschriebenen Hautveränderungen nicht典型lich für eine allergische Kontaktdermatitis sind. Es handelt sich vielmehr um eine Urtikaria, die durch verschiedene Faktoren ausgelöst werden kann, z. B. durc…	{'HARM_CATEGORY_SEXUALLY_EXPLICIT': 'NEGLIGIBLE', 'HARM_CATEGORY_HATE_SPEECH': 'NEGLIGIBLE', 'HARM_CATEGORY_HARASSMENT': 'NEGLIGIBLE', 'HARM_CATEGORY_DANGEROUS_CONTENT': 'NEGLIGIBLE'}	6.732	2024-01-09 19:05:45	FALSE
441	B) Naevus spilus (sog. Kiebitzeinävus) Bei einem Naevus spilus handelt es sich um eine angeborene oder frühkindlich erworbene, meist einseitige, scharf begrenzte, dunkelbraune bis schwarze Fleckenbildung der Haut, die von kleinen, hellen Flecken durchsetzt ist, die den Eiern eines Kiebitzes ähneln.	{'HARM_CATEGORY_SEXUALLY_EXPLICIT': 'NEGLIGIBLE', 'HARM_CATEGORY_HATE_SPEECH': 'NEGLIGIBLE', 'HARM_CATEGORY_HARASSMENT': 'NEGLIGIBLE', 'HARM_CATEGORY_DANGEROUS_CONTENT': 'NEGLIGIBLE'}	6.854	2024-01-09 19:05:52	FALSE
442	B) kavernöse Hämangiome Die weichen, nicht überwärmten, symptomlosen Hautveränderungen, die sich in den letzten 2 Jahren zunehmend entwickelt haben, sind am ehesten kavernöse Hämangiome.	{'HARM_CATEGORY_SEXUALLY_EXPLICIT': 'NEGLIGIBLE', 'HARM_CATEGORY_HATE_SPEECH': 'NEGLIGIBLE', 'HARM_CATEGORY_HARASSMENT': 'NEGLIGIBLE', 'HARM_CATEGORY_DANGEROUS_CONTENT': 'NEGLIGIBLE'}	5.633	2024-01-09 19:05:59	FALSE
443	C) Ruhigstellung und antibiotische Therapie bei akuter kombinierter Osteomyelitis und Myositis Die radiologischen Veränderungen, insbesondere die unscharfe Begrenzung des Knochendefektes, die fehlende Sklerosierung und die fehlende Reaktion des Periosts sprechen für eine akute Osteomyelitis. Da bei dem Patienten eine Schwellung des Unterschenkels besteht, liegt wahrscheinlich zusätzlich eine Myos…	{'HARM_CATEGORY_SEXUALLY_EXPLICIT': 'NEGLIGIBLE', 'HARM_CATEGORY_HATE_SPEECH': 'NEGLIGIBLE', 'HARM_CATEGORY_HARASSMENT': 'NEGLIGIBLE', 'HARM_CATEGORY_DANGEROUS_CONTENT': 'NEGLIGIBLE'}	8.209	2024-01-09 19:06:08	FALSE
444	The `response.parts` quick accessor only works for a single candidate, but none were returned. Check the `response.prompt_feedback` to see if the prompt was blocked.		0.9530000000000000	2024-01-09 19:06:10	TRUE
445	C) Gastroskopie Die Computertomografie zeigt eine portalvenöse Gasembolie. Dies ist ein relativ seltener, aber potenziell lebensbedrohlicher Zustand, der durch das Vorhandensein von Gas in den Venen des Pfortadersystems gekennzeichnet ist. Die häufigste Ursache für eine portalvenöse Gasembolie ist eine gastrointestinale Perforation, die durch ein Geschwür, eine Divertikelblutung oder eine andere …	{'HARM_CATEGORY_SEXUALLY_EXPLICIT': 'NEGLIGIBLE', 'HARM_CATEGORY_HATE_SPEECH': 'NEGLIGIBLE', 'HARM_CATEGORY_HARASSMENT': 'NEGLIGIBLE', 'HARM_CATEGORY_DANGEROUS_CONTENT': 'NEGLIGIBLE'}	9.106	2024-01-09 19:06:20	FALSE
446	B) Grünholzfraktur des distalen Radius Die Röntgenbilder zeigen eine typische Grünholzfraktur des distalen Radius. Die kortikale Verletzung ist intakt, während die spongiöse Struktur des Knochens gebrochen ist. Dies führt zu einer charakteristischen "Knickbildung", die auf dem Röntgenbild zu sehen ist.	{'HARM_CATEGORY_SEXUALLY_EXPLICIT': 'NEGLIGIBLE', 'HARM_CATEGORY_HATE_SPEECH': 'NEGLIGIBLE', 'HARM_CATEGORY_HARASSMENT': 'NEGLIGIBLE', 'HARM_CATEGORY_DANGEROUS_CONTENT': 'NEGLIGIBLE'}	6.573	2024-01-09 19:06:28	FALSE
447	The `response.parts` quick accessor only works for a single candidate, but none were returned. Check the `response.prompt_feedback` to see if the prompt was blocked.		1.218	2024-01-09 19:06:30	TRUE
448	B) Flucloxacillin Die Abbildung zeigt grampositive Stäbchen, die bei einer Infektion mit Actinomyces spp. auftreten können. Die Aktinomykose ist eine seltene bakterielle Infektion, die durch verschiedene Arten von Actinomyces-Bakterien verursacht wird. Sie tritt am häufigsten im Mund- und Kieferbereich auf, kann aber auch in anderen Körperregionen vorkommen. Die Infektion wird in der Regel durch …	{'HARM_CATEGORY_SEXUALLY_EXPLICIT': 'NEGLIGIBLE', 'HARM_CATEGORY_HATE_SPEECH': 'NEGLIGIBLE', 'HARM_CATEGORY_HARASSMENT': 'NEGLIGIBLE', 'HARM_CATEGORY_DANGEROUS_CONTENT': 'NEGLIGIBLE'}	7.905	2024-01-09 19:06:39	FALSE
449	E) seborrhoische Keratose. Die Läsion ist rund, symmetrisch, hat eine raue Oberfläche und ist braun gefärbt. Dies sind alles charakteristische Merkmale einer seborrhoischen Keratose.	{'HARM_CATEGORY_SEXUALLY_EXPLICIT': 'NEGLIGIBLE', 'HARM_CATEGORY_HATE_SPEECH': 'NEGLIGIBLE', 'HARM_CATEGORY_HARASSMENT': 'NEGLIGIBLE', 'HARM_CATEGORY_DANGEROUS_CONTENT': 'NEGLIGIBLE'}	6.234	2024-01-09 19:06:46	FALSE
450	C) Eine Früherosion bei rheumatoider Arthritis an einer typischen Stelle. Die Patientin ist 35 Jahre alt und leidet seit 18 Monaten unter Arthralgien im Bereich der Fingergrund- und -mittelgelenke sowie im Bereich der Vorfüße. Bei Laborwertbestimmungen fallen eine leicht erhöhte CRP-Serumkonzentration, ein deutlich erhöhter Antikörpertiter gegen zyklisches citrulliniertes Peptid und eine diskret …	{'HARM_CATEGORY_SEXUALLY_EXPLICIT': 'NEGLIGIBLE', 'HARM_CATEGORY_HATE_SPEECH': 'NEGLIGIBLE', 'HARM_CATEGORY_HARASSMENT': 'NEGLIGIBLE', 'HARM_CATEGORY_DANGEROUS_CONTENT': 'NEGLIGIBLE'}	8.525	2024-01-09 19:06:56	FALSE
451	A) Onkozytom. Das Onkozytom ist ein gutartiger Nierentumor, der aus den Zellen der proximalen Tubuli hervorgeht. Er ist der häufigste Nierentumor bei Erwachsenen und macht etwa 5 % aller Nierentumoren aus. Onkozytome treten meist bei Menschen zwischen 40 und 60 Jahren auf und sind bei Männern etwas häufiger als bei Frauen. Das Onkozytom ist ein langsam wachsender Tumor, der in der Regel keine Bes…	{'HARM_CATEGORY_SEXUALLY_EXPLICIT': 'NEGLIGIBLE', 'HARM_CATEGORY_HATE_SPEECH': 'NEGLIGIBLE', 'HARM_CATEGORY_HARASSMENT': 'NEGLIGIBLE', 'HARM_CATEGORY_DANGEROUS_CONTENT': 'NEGLIGIBLE'}	8.005	2024-01-09 19:07:05	FALSE
452	E) purulente Dakryozystitis bei postsakkaler Tränenwegsstenose Die Patientin hat eine Schwellung und Rötung im Bereich des Tränensacks, was auf eine Dakryozystitis hinweist. Die Tränenflüssigkeit kann nicht abfließen, was zu einer Infektion führt. Die Patientin gibt an, dass sie vor 10 Jahren eine HNO-ärztliche Operation hatte. Möglicherweise wurde dabei der Tränenweg verletzt, was zu einer Steno…	{'HARM_CATEGORY_SEXUALLY_EXPLICIT': 'NEGLIGIBLE', 'HARM_CATEGORY_HATE_SPEECH': 'NEGLIGIBLE', 'HARM_CATEGORY_HARASSMENT': 'NEGLIGIBLE', 'HARM_CATEGORY_DANGEROUS_CONTENT': 'NEGLIGIBLE'}	6.78	2024-01-09 19:07:13	FALSE
453	C) juvenile Makuladegeneration (M. Stargardt) Die Abbildung zeigt eine gelbliche Ablagerung im Bereich der Makula, die für eine juvenile Makuladegeneration spricht. Eine Ablatio retinae, Glaskörperblutung, Linsenluxation und proliferative diabetische Retinopathie können ausgeschlossen werden.	{'HARM_CATEGORY_SEXUALLY_EXPLICIT': 'NEGLIGIBLE', 'HARM_CATEGORY_HATE_SPEECH': 'NEGLIGIBLE', 'HARM_CATEGORY_HARASSMENT': 'NEGLIGIBLE', 'HARM_CATEGORY_DANGEROUS_CONTENT': 'NEGLIGIBLE'}	6.339	2024-01-09 19:07:20	FALSE
454	A) Laparoskopie. Bei einer 21-jährigen Patientin mit chronischen Unterbauchschmerzen, Dysmenorrhö und gelegentlicher Dyspareunie besteht der Verdacht auf eine Endometriose. Die Laparoskopie ist der Goldstandard für die Diagnose der Endometriose und ermöglicht gleichzeitig eine direkte Behandlung der Herde.	{'HARM_CATEGORY_SEXUALLY_EXPLICIT': 'NEGLIGIBLE', 'HARM_CATEGORY_HATE_SPEECH': 'NEGLIGIBLE', 'HARM_CATEGORY_HARASSMENT': 'NEGLIGIBLE', 'HARM_CATEGORY_DANGEROUS_CONTENT': 'NEGLIGIBLE'}	6.049	2024-01-09 19:07:27	FALSE
455	D) eine primär erworbene Melanose Die Läsion ist eine flache, dunkelbraune Verfärbung der Bindehaut, die bei jungen Menschen häufig vorkommt. Sie ist gutartig und bedarf keiner Behandlung.	{'HARM_CATEGORY_SEXUALLY_EXPLICIT': 'NEGLIGIBLE', 'HARM_CATEGORY_HATE_SPEECH': 'NEGLIGIBLE', 'HARM_CATEGORY_HARASSMENT': 'NEGLIGIBLE', 'HARM_CATEGORY_DANGEROUS_CONTENT': 'NEGLIGIBLE'}	6.061	2024-01-09 19:07:34	FALSE
456	B) Weber-B-Fraktur. Beim Weber-B-Typ liegt eine Fraktur des Außenknöchels mit Beteiligung des hinteren und mittleren Anteils der Gelenkfläche vor. Zusätzlich findet sich eine Bandverletzung des oberen und unteren Sprunggelenks. Typisch für die Weber-B-Fraktur ist das Auseinanderklaffen der Bruchstücke, wie es auch auf dem Röntgenbild der Patientin Frau S. zu sehen ist.	{'HARM_CATEGORY_SEXUALLY_EXPLICIT': 'NEGLIGIBLE', 'HARM_CATEGORY_HATE_SPEECH': 'NEGLIGIBLE', 'HARM_CATEGORY_HARASSMENT': 'NEGLIGIBLE', 'HARM_CATEGORY_DANGEROUS_CONTENT': 'NEGLIGIBLE'}	18.388	2024-01-09 19:07:53	FALSE
457	C) Stanzbiopsie Bei der Patientin zeigt sich eine chronische Wunde am Fuß, die trotz konservativer Maßnahmen nicht abgeheilt ist. Aufgrund der unklaren Genese und des chronischen Verlaufs ist eine Stanzbiopsie indiziert, um eine maligne Genese auszuschließen.	{'HARM_CATEGORY_SEXUALLY_EXPLICIT': 'NEGLIGIBLE', 'HARM_CATEGORY_HATE_SPEECH': 'NEGLIGIBLE', 'HARM_CATEGORY_HARASSMENT': 'NEGLIGIBLE', 'HARM_CATEGORY_DANGEROUS_CONTENT': 'NEGLIGIBLE'}	6.321	2024-01-09 19:08:01	FALSE
458	C) Spannungspneumothorax rechts. Der Patient ist ein junger Mann mit plötzlichen Schmerzen in der Brust und Atemnot. Das Röntgenbild des Thorax zeigt einen Pneumothorax rechts mit Mediastinalverschiebung nach links. Ein Spannungspneumothorax ist ein medizinischer Notfall, der auftritt, wenn Luft aus der Lunge in den Pleuraspalt gelangt und sich dort ansammelt. Dadurch wird die Lunge komprimiert u…	{'HARM_CATEGORY_SEXUALLY_EXPLICIT': 'NEGLIGIBLE', 'HARM_CATEGORY_HATE_SPEECH': 'NEGLIGIBLE', 'HARM_CATEGORY_HARASSMENT': 'NEGLIGIBLE', 'HARM_CATEGORY_DANGEROUS_CONTENT': 'NEGLIGIBLE'}	7.913	2024-01-09 19:08:10	FALSE
459	C) Becken-B-Verletzung des Beckenringes, die aufgrund einer horizontalen Instabilität von dorsal operativ versorgt werden muss. Die Becken-B-Verletzung des Beckenringes ist eine vertikale Verletzung, die durch eine anteriore Instabilität gekennzeichnet ist. Die horizontale Stabilität ist jedoch erhalten. Die Therapie der Wahl ist daher eine ventrale operative Versorgung.	{'HARM_CATEGORY_SEXUALLY_EXPLICIT': 'NEGLIGIBLE', 'HARM_CATEGORY_HATE_SPEECH': 'NEGLIGIBLE', 'HARM_CATEGORY_HARASSMENT': 'NEGLIGIBLE', 'HARM_CATEGORY_DANGEROUS_CONTENT': 'NEGLIGIBLE'}	6.656	2024-01-09 19:08:17	FALSE
460	B) Bridenileus. Das Bild zeigt eine ausgeprägte Dilatation der Dünndarmschlingen mit Luft-Flüssigkeits-Spiegelbildung, was für einen Bridenileus spricht. Ein Bridenileus ist eine Form des mechanischen Ileus, bei der es durch Verwachsungen im Bauchraum zu einem Verschluss des Darms kommt. Diese Verwachsungen können sich nach Operationen oder Entzündungen bilden. Ein Bridenileus kann zu Symptomen w…	{'HARM_CATEGORY_SEXUALLY_EXPLICIT': 'NEGLIGIBLE', 'HARM_CATEGORY_HATE_SPEECH': 'NEGLIGIBLE', 'HARM_CATEGORY_HARASSMENT': 'NEGLIGIBLE', 'HARM_CATEGORY_DANGEROUS_CONTENT': 'NEGLIGIBLE'}	8.673	2024-01-09 19:08:27	FALSE
461	C) Granuloma anulare Das Granuloma anulare ist eine gutartige, entzündliche Hauterkrankung, die durch kleine, runde, erhabene Knötchen gekennzeichnet ist. Diese Knötchen sind in der Regel rot oder violett gefärbt und können an verschiedenen Körperstellen auftreten, einschließlich der Arme, Beine, des Rumpfes und des Gesichts. Das Granuloma anulare ist nicht ansteckend und in der Regel harmlos, ka…	{'HARM_CATEGORY_SEXUALLY_EXPLICIT': 'NEGLIGIBLE', 'HARM_CATEGORY_HATE_SPEECH': 'NEGLIGIBLE', 'HARM_CATEGORY_HARASSMENT': 'NEGLIGIBLE', 'HARM_CATEGORY_DANGEROUS_CONTENT': 'NEGLIGIBLE'}	7.9	2024-01-09 19:08:36	FALSE
462	A) Spondylodiszitis Die MRT-Bilder zeigen eine segmentale Signalhebung der Bandscheiben im Bereich der HWS und LWS, begleitet von einem mäßigen Ödem der angrenzenden Wirbelkörper. Dies ist ein typisches Zeichen für eine Spondylodiszitis, bei der es sich um eine bakterielle Entzündung des Wirbelkörpers und der Bandscheibe handelt. Die häufigsten Erreger sind Staphylococcus aureus und Escherichia c…	{'HARM_CATEGORY_SEXUALLY_EXPLICIT': 'NEGLIGIBLE', 'HARM_CATEGORY_HATE_SPEECH': 'NEGLIGIBLE', 'HARM_CATEGORY_HARASSMENT': 'NEGLIGIBLE', 'HARM_CATEGORY_DANGEROUS_CONTENT': 'NEGLIGIBLE'}	10.494	2024-01-09 19:08:47	FALSE
463	C) Eine Pinguecula, die keinen Krankheitswert hat. Die Pinguecula ist eine gelbliche, gutartige Wucherung der Bindehaut, die am häufigsten im nasalen Bereich des Auges auftritt. Sie ist in der Regel klein und verursacht keine Beschwerden. Eine Pinguecula muss nicht behandelt werden.	{'HARM_CATEGORY_SEXUALLY_EXPLICIT': 'NEGLIGIBLE', 'HARM_CATEGORY_HATE_SPEECH': 'NEGLIGIBLE', 'HARM_CATEGORY_HARASSMENT': 'NEGLIGIBLE', 'HARM_CATEGORY_DANGEROUS_CONTENT': 'NEGLIGIBLE'}	7.005	2024-01-09 19:08:55	FALSE
464	D) Überweisung zur Biopsie, ggf. Exzision Die Wunde ist tief und blutet leicht, was auf ein malignes Geschehen hinweist. Eine Biopsie ist daher indiziert, um die Diagnose zu sichern und die weitere Therapie zu planen.	{'HARM_CATEGORY_SEXUALLY_EXPLICIT': 'NEGLIGIBLE', 'HARM_CATEGORY_HATE_SPEECH': 'NEGLIGIBLE', 'HARM_CATEGORY_HARASSMENT': 'NEGLIGIBLE', 'HARM_CATEGORY_DANGEROUS_CONTENT': 'NEGLIGIBLE'}	6.757	2024-01-09 19:09:03	FALSE
465	B) Pilocytic astrocytoma. The most likely diagnosis is a pilocytic astrocytoma. This is a slow-growing tumor that is most commonly found in children. It is typically located in the cerebellum, as in this case. Pilocytic astrocytomas are often cystic, which means that they contain fluid-filled cavities. The tumor enhances with contrast. The differential diagnosis includes medulloblastoma, ependymo…	{'HARM_CATEGORY_SEXUALLY_EXPLICIT': 'NEGLIGIBLE', 'HARM_CATEGORY_HATE_SPEECH': 'NEGLIGIBLE', 'HARM_CATEGORY_HARASSMENT': 'NEGLIGIBLE', 'HARM_CATEGORY_DANGEROUS_CONTENT': 'NEGLIGIBLE'}	10.036	2024-01-09 19:10:24	FALSE
466	A) Persistent connection between the aorta and pulmonary artery The x-ray shows cardiomegaly with increased pulmonary vascular markings. These findings are consistent with a large left-to-right shunt. The most likely cause of this shunt is a persistent connection between the aorta and pulmonary artery. This connection allows oxygenated blood from the aorta to mix with deoxygenated blood in the pu…	{'HARM_CATEGORY_SEXUALLY_EXPLICIT': 'NEGLIGIBLE', 'HARM_CATEGORY_HATE_SPEECH': 'NEGLIGIBLE', 'HARM_CATEGORY_HARASSMENT': 'NEGLIGIBLE', 'HARM_CATEGORY_DANGEROUS_CONTENT': 'NEGLIGIBLE'}	6.76	2024-01-09 19:19:39	FALSE
467	B) Exploratory laparotomy. This neonate has clinical and radiographic evidence of necrotizing enterocolitis (NEC). The definitive treatment of NEC is surgical resection of the necrotic bowel.	{'HARM_CATEGORY_SEXUALLY_EXPLICIT': 'NEGLIGIBLE', 'HARM_CATEGORY_HATE_SPEECH': 'NEGLIGIBLE', 'HARM_CATEGORY_HARASSMENT': 'NEGLIGIBLE', 'HARM_CATEGORY_DANGEROUS_CONTENT': 'NEGLIGIBLE'}	6.769	2024-01-09 19:21:13	FALSE
468	B) Peritonsillar abscess. The lateral neck radiograph shows swelling of the soft tissues of the oropharynx, which is most likely due to a peritonsillar abscess.	{'HARM_CATEGORY_SEXUALLY_EXPLICIT': 'NEGLIGIBLE', 'HARM_CATEGORY_HATE_SPEECH': 'NEGLIGIBLE', 'HARM_CATEGORY_HARASSMENT': 'NEGLIGIBLE', 'HARM_CATEGORY_DANGEROUS_CONTENT': 'NEGLIGIBLE'}	14.87	2024-01-09 19:22:19	FALSE
469	D) Invagination of bowel loop into adjacent bowel loop. The radiograph shows a classic "coffee bean" appearance of bowel within bowel, which is pathognomonic for intussusception. This is a condition in which one segment of bowel (the intussusceptum) telescopes into an adjacent segment (the intussuscipiens). It is the most common cause of intestinal obstruction in infants.	{'HARM_CATEGORY_SEXUALLY_EXPLICIT': 'NEGLIGIBLE', 'HARM_CATEGORY_HATE_SPEECH': 'NEGLIGIBLE', 'HARM_CATEGORY_HARASSMENT': 'NEGLIGIBLE', 'HARM_CATEGORY_DANGEROUS_CONTENT': 'NEGLIGIBLE'}	12.144	2024-01-09 19:23:13	FALSE
470	C) Reassurance and observation. The most appropriate next step in the management of this patient is reassurance and observation. The X-rays show a coin in the esophagus. The child is not in respiratory distress and is able to breathe comfortably. Therefore, the most appropriate next step is to reassure the parents and observe the child. If the child develops any symptoms of respiratory distress, …	{'HARM_CATEGORY_SEXUALLY_EXPLICIT': 'NEGLIGIBLE', 'HARM_CATEGORY_HATE_SPEECH': 'NEGLIGIBLE', 'HARM_CATEGORY_HARASSMENT': 'NEGLIGIBLE', 'HARM_CATEGORY_DANGEROUS_CONTENT': 'NEGLIGIBLE'}	8.412	2024-01-09 19:29:24	FALSE
471	D) Renal papillary necrosis The presence of spherocytes on the peripheral blood smear in a patient with hemolytic anemia suggests the diagnosis of hereditary spherocytosis (HS). Patients with HS are at increased risk for renal papillary necrosis.	{'HARM_CATEGORY_SEXUALLY_EXPLICIT': 'NEGLIGIBLE', 'HARM_CATEGORY_HATE_SPEECH': 'NEGLIGIBLE', 'HARM_CATEGORY_HARASSMENT': 'NEGLIGIBLE', 'HARM_CATEGORY_DANGEROUS_CONTENT': 'NEGLIGIBLE'}	18.095	2024-01-09 19:29:45	FALSE
472	B) Renal scarring. This patient has vesicoureteral reflux, which is the most common cause of renal scarring in children. The reflux of urine into the ureter and kidney can lead to infection and damage to the kidney tissue, which can eventually lead to scarring.	{'HARM_CATEGORY_SEXUALLY_EXPLICIT': 'NEGLIGIBLE', 'HARM_CATEGORY_HATE_SPEECH': 'NEGLIGIBLE', 'HARM_CATEGORY_HARASSMENT': 'NEGLIGIBLE', 'HARM_CATEGORY_DANGEROUS_CONTENT': 'NEGLIGIBLE'}	7.35	2024-01-09 19:29:54	FALSE
473	E) Recurrent fracture. The x-ray shows a Salter-Harris type II fracture of the left distal tibia. This is a common fracture in children and is caused by an avulsion injury of the tibial plafond. The most common complication of this fracture is recurrent fracture, which can occur in up to 20% of cases.	{'HARM_CATEGORY_SEXUALLY_EXPLICIT': 'NEGLIGIBLE', 'HARM_CATEGORY_HATE_SPEECH': 'NEGLIGIBLE', 'HARM_CATEGORY_HARASSMENT': 'NEGLIGIBLE', 'HARM_CATEGORY_DANGEROUS_CONTENT': 'NEGLIGIBLE'}	6.825	2024-01-09 19:30:04	FALSE
474	D) Avascular necrosis of the humeral head. The x-ray shows a supracondylar fracture of the humerus. This type of fracture is associated with a high risk of avascular necrosis of the humeral head due to damage to the blood supply to the humeral head.	{'HARM_CATEGORY_SEXUALLY_EXPLICIT': 'NEGLIGIBLE', 'HARM_CATEGORY_HATE_SPEECH': 'NEGLIGIBLE', 'HARM_CATEGORY_HARASSMENT': 'NEGLIGIBLE', 'HARM_CATEGORY_DANGEROUS_CONTENT': 'NEGLIGIBLE'}	5.766	2024-01-09 19:30:11	FALSE
475	E) Hypertrophic pyloric stenosis. The "double bubble" sign on abdominal radiograph is pathognomonic for pyloric stenosis.	{'HARM_CATEGORY_SEXUALLY_EXPLICIT': 'NEGLIGIBLE', 'HARM_CATEGORY_HATE_SPEECH': 'NEGLIGIBLE', 'HARM_CATEGORY_HARASSMENT': 'NEGLIGIBLE', 'HARM_CATEGORY_DANGEROUS_CONTENT': 'NEGLIGIBLE'}	7.744	2024-01-09 19:30:21	FALSE
476	E) Closed reduction and splinting. The most appropriate next step in management is closed reduction and splinting. The x-ray shows a fracture of the left radius, which is a common injury in children. Closed reduction involves manipulating the bone back into place, and splinting involves immobilizing the arm to allow the bone to heal.	{'HARM_CATEGORY_SEXUALLY_EXPLICIT': 'NEGLIGIBLE', 'HARM_CATEGORY_HATE_SPEECH': 'NEGLIGIBLE', 'HARM_CATEGORY_HARASSMENT': 'NEGLIGIBLE', 'HARM_CATEGORY_DANGEROUS_CONTENT': 'NEGLIGIBLE'}	7.636	2024-01-09 19:32:10	FALSE
477	The correct answer is E) Chest tube placement. This neonate has severe respiratory distress with absent breath sounds on the left, which on chest radiograph is shown to be due to a large left-sided pneumothorax. The pneumothorax is causing mediastinal shift and compression of the right lung. The initial step in management is to relieve the pneumothorax by placing a chest tube.	{'HARM_CATEGORY_SEXUALLY_EXPLICIT': 'NEGLIGIBLE', 'HARM_CATEGORY_HATE_SPEECH': 'NEGLIGIBLE', 'HARM_CATEGORY_HARASSMENT': 'NEGLIGIBLE', 'HARM_CATEGORY_DANGEROUS_CONTENT': 'NEGLIGIBLE'}	8.871	2024-01-09 19:32:22	FALSE
478	B) Air enema. This 12-month-old boy has clinical findings and radiographic findings that are typical of intussusception. The “target sign” seen on ultrasonography is pathognomonic for this condition. An air enema is the most appropriate next step in management. If the air enema is unsuccessful, the child will require surgery.	{'HARM_CATEGORY_SEXUALLY_EXPLICIT': 'NEGLIGIBLE', 'HARM_CATEGORY_HATE_SPEECH': 'NEGLIGIBLE', 'HARM_CATEGORY_HARASSMENT': 'NEGLIGIBLE', 'HARM_CATEGORY_DANGEROUS_CONTENT': 'NEGLIGIBLE'}	8.567	2024-01-09 19:32:32	FALSE
479	H) Splenic sequestration crisis. The presence of Howell-Jolly bodies on the peripheral blood smear indicates that the spleen is not functioning normally. Howell-Jolly bodies are nuclear remnants that are normally removed from red blood cells in the spleen. Their presence in the peripheral blood indicates that red blood cells are being released from the bone marrow into the bloodstream without bei…	{'HARM_CATEGORY_SEXUALLY_EXPLICIT': 'NEGLIGIBLE', 'HARM_CATEGORY_HATE_SPEECH': 'NEGLIGIBLE', 'HARM_CATEGORY_HARASSMENT': 'NEGLIGIBLE', 'HARM_CATEGORY_DANGEROUS_CONTENT': 'NEGLIGIBLE'}	9.179	2024-01-09 19:32:43	FALSE
480	D) Immune-mediated synovial inflammation The child has a history of a febrile illness followed by a limp and pain in the hip. This suggests that the cause is an immune-mediated synovial inflammation, such as juvenile idiopathic arthritis. The x-ray shows no abnormalities, which is consistent with this diagnosis.	{'HARM_CATEGORY_SEXUALLY_EXPLICIT': 'NEGLIGIBLE', 'HARM_CATEGORY_HATE_SPEECH': 'NEGLIGIBLE', 'HARM_CATEGORY_HARASSMENT': 'NEGLIGIBLE', 'HARM_CATEGORY_DANGEROUS_CONTENT': 'NEGLIGIBLE'}	6.927	2024-01-09 19:32:54	FALSE
481	E) Traction apophysitis of the tibial tubercle The most likely underlying cause of this patient's symptoms is traction apophysitis of the tibial tubercle. This condition is also known as Osgood-Schlatter disease. It is a common cause of knee pain in adolescents who are active in sports. The tibial tubercle is the attachment point for the patellar tendon, which is the tendon that connects the knee…	{'HARM_CATEGORY_SEXUALLY_EXPLICIT': 'NEGLIGIBLE', 'HARM_CATEGORY_HATE_SPEECH': 'NEGLIGIBLE', 'HARM_CATEGORY_HARASSMENT': 'NEGLIGIBLE', 'HARM_CATEGORY_DANGEROUS_CONTENT': 'NEGLIGIBLE'}	10.49	2024-01-09 19:33:07	FALSE
482	D) Apply a simple shoulder sling. The x-ray shows a fracture of the right clavicle. This is a common injury in children and is usually treated with a simple shoulder sling. The sling will help to immobilize the clavicle and allow it to heal properly.	{'HARM_CATEGORY_SEXUALLY_EXPLICIT': 'NEGLIGIBLE', 'HARM_CATEGORY_HATE_SPEECH': 'NEGLIGIBLE', 'HARM_CATEGORY_HARASSMENT': 'NEGLIGIBLE', 'HARM_CATEGORY_DANGEROUS_CONTENT': 'NEGLIGIBLE'}	8.229	2024-01-09 19:33:17	FALSE
483	C) Torus fracture. A torus, or buckle, fracture is a plastic deformation of bone that occurs in children. It is caused by a bending force that causes the bone to buckle and compress on one side and stretch on the other side. This type of fracture is most common in the distal radius, as seen in this patient.	{'HARM_CATEGORY_SEXUALLY_EXPLICIT': 'NEGLIGIBLE', 'HARM_CATEGORY_HATE_SPEECH': 'NEGLIGIBLE', 'HARM_CATEGORY_HARASSMENT': 'NEGLIGIBLE', 'HARM_CATEGORY_DANGEROUS_CONTENT': 'NEGLIGIBLE'}	6.122	2024-01-09 19:33:25	FALSE
484	The correct answer is I) Necrotizing enterocolitis The radiograph shows a ground-glass appearance of the bowel wall, which is known as pneumatosis intestinalis. This is a sign of necrotizing enterocolitis.	{'HARM_CATEGORY_SEXUALLY_EXPLICIT': 'NEGLIGIBLE', 'HARM_CATEGORY_HATE_SPEECH': 'NEGLIGIBLE', 'HARM_CATEGORY_HARASSMENT': 'NEGLIGIBLE', 'HARM_CATEGORY_DANGEROUS_CONTENT': 'NEGLIGIBLE'}	6.426	2024-01-09 19:33:33	FALSE
485	D) Surgical pinning of femoral head. The x-ray shows a slipped capital femoral epiphysis (SCFE). This is a condition in which the head of the femur (the ball at the top of the thigh bone) slips off the neck of the femur (the long, narrow part of the thigh bone that connects the head to the hip joint). SCFE is most common in boys between the ages of 10 and 16. It is caused by a combination of fact…	{'HARM_CATEGORY_SEXUALLY_EXPLICIT': 'NEGLIGIBLE', 'HARM_CATEGORY_HATE_SPEECH': 'NEGLIGIBLE', 'HARM_CATEGORY_HARASSMENT': 'NEGLIGIBLE', 'HARM_CATEGORY_DANGEROUS_CONTENT': 'NEGLIGIBLE'}	11.439	2024-01-09 19:33:47	FALSE
486	B) B. The graph shows a distribution of fasting plasma 5-HIAA levels for patients with and without carcinoid tumors. The clinicians want to choose a cutoff point that minimizes the number of false negatives, which means they want to choose a cutoff point that is as far to the right as possible while still having a reasonable number of true positives. Point B is the best choice because it is the f…	{'HARM_CATEGORY_SEXUALLY_EXPLICIT': 'NEGLIGIBLE', 'HARM_CATEGORY_HATE_SPEECH': 'NEGLIGIBLE', 'HARM_CATEGORY_HARASSMENT': 'NEGLIGIBLE', 'HARM_CATEGORY_DANGEROUS_CONTENT': 'NEGLIGIBLE'}	6.552	2024-01-09 19:33:55	FALSE
487	D) Sensitivity and specificity. The true-negative rate is equivalent to the specificity, and the true-positive rate is equivalent to the sensitivity. Therefore, we are looking for a graph with a high specificity (70%) and a high sensitivity (65%). Graph D has the highest specificity and sensitivity of the five graphs.	{'HARM_CATEGORY_SEXUALLY_EXPLICIT': 'NEGLIGIBLE', 'HARM_CATEGORY_HATE_SPEECH': 'NEGLIGIBLE', 'HARM_CATEGORY_HARASSMENT': 'NEGLIGIBLE', 'HARM_CATEGORY_DANGEROUS_CONTENT': 'NEGLIGIBLE'}	6.965	2024-01-09 19:34:06	FALSE
488	E) Patients on SAPT appeared to have no statistically significant difference in the risk of ischemic stroke compared to patients on DAPT. The graph shows the results of a meta-analysis comparing the effects of single antiplatelet therapy (SAPT) to DAPT on the risk of disabling ischemic stroke 6–12 months after TAVR. The pooled analysis of the 6 studies shows no significant difference between the …	{'HARM_CATEGORY_SEXUALLY_EXPLICIT': 'NEGLIGIBLE', 'HARM_CATEGORY_HATE_SPEECH': 'NEGLIGIBLE', 'HARM_CATEGORY_HARASSMENT': 'NEGLIGIBLE', 'HARM_CATEGORY_DANGEROUS_CONTENT': 'NEGLIGIBLE'}	6.753	2024-01-09 19:34:15	FALSE
489	B) 6/8. The attack rate is the proportion of individuals at risk who develop the disease within a specified period of time. In this case, the individuals at risk are the 16 family members who attended the family reunion. Of these, 8 developed HUS, giving an attack rate of 8/16 = 6/8.	{'HARM_CATEGORY_SEXUALLY_EXPLICIT': 'NEGLIGIBLE', 'HARM_CATEGORY_HATE_SPEECH': 'NEGLIGIBLE', 'HARM_CATEGORY_HARASSMENT': 'NEGLIGIBLE', 'HARM_CATEGORY_DANGEROUS_CONTENT': 'NEGLIGIBLE'}	6.287	2024-01-09 19:34:23	FALSE
490	B) The ROC curve shows the sensitivity (true positive rate) of a test plotted against the false positive rate at various cutoff values. The point on the curve that represents the best performance of the test is the point that is closest to the upper left corner of the graph. This point represents the highest sensitivity and the lowest false positive rate. In this case, the point that is closest t…	{'HARM_CATEGORY_SEXUALLY_EXPLICIT': 'NEGLIGIBLE', 'HARM_CATEGORY_HATE_SPEECH': 'NEGLIGIBLE', 'HARM_CATEGORY_HARASSMENT': 'NEGLIGIBLE', 'HARM_CATEGORY_DANGEROUS_CONTENT': 'NEGLIGIBLE'}	6.474	2024-01-09 19:34:31	FALSE
491	C) The median is greater than the mean. The data set is skewed to the right, with a longer tail on the right side. This means that there are more patients who experienced adverse effects later on in the study. The median is the middle value of the data set, so it is not affected by the outliers on the right side. The mean is the average value of the data set, so it is pulled up by the outliers on…	{'HARM_CATEGORY_SEXUALLY_EXPLICIT': 'NEGLIGIBLE', 'HARM_CATEGORY_HATE_SPEECH': 'NEGLIGIBLE', 'HARM_CATEGORY_HARASSMENT': 'NEGLIGIBLE', 'HARM_CATEGORY_DANGEROUS_CONTENT': 'NEGLIGIBLE'}	6.677	2024-01-09 19:34:39	FALSE
492	D) Incidence during the month of February was 3. Incidence refers to the number of new cases that develop within a given time period. In this case, we are looking at the number of new MS flares that developed during the month of February. We can see that there are 3 patients who had flares that started in February (patients 1, 3, and 4). Therefore, the incidence during the month of February is 3.	{'HARM_CATEGORY_SEXUALLY_EXPLICIT': 'NEGLIGIBLE', 'HARM_CATEGORY_HATE_SPEECH': 'NEGLIGIBLE', 'HARM_CATEGORY_HARASSMENT': 'NEGLIGIBLE', 'HARM_CATEGORY_DANGEROUS_CONTENT': 'NEGLIGIBLE'}	6.692	2024-01-09 19:34:48	FALSE
493	D) 0.45. The correlation coefficient is a measure of the strength and direction of a linear relationship between two variables. It ranges from -1 to 1, where -1 indicates a perfect negative correlation, 0 indicates no correlation, and 1 indicates a perfect positive correlation. In this case, the correlation coefficient is positive, which means that there is a positive relationship between mean ch…	{'HARM_CATEGORY_SEXUALLY_EXPLICIT': 'NEGLIGIBLE', 'HARM_CATEGORY_HATE_SPEECH': 'NEGLIGIBLE', 'HARM_CATEGORY_HARASSMENT': 'NEGLIGIBLE', 'HARM_CATEGORY_DANGEROUS_CONTENT': 'NEGLIGIBLE'}	7.656	2024-01-09 19:34:57	FALSE
494	D) 6.0. The median value is the middle value when the numbers are arranged in order of magnitude. In this case, the values are 1.0, 3.0, 4.0, 5.0, 6.0, 7.0, and 9.0. The median value is therefore 6.0.	{'HARM_CATEGORY_SEXUALLY_EXPLICIT': 'NEGLIGIBLE', 'HARM_CATEGORY_HATE_SPEECH': 'NEGLIGIBLE', 'HARM_CATEGORY_HARASSMENT': 'NEGLIGIBLE', 'HARM_CATEGORY_DANGEROUS_CONTENT': 'NEGLIGIBLE'}	5.708	2024-01-09 19:35:04	FALSE
495	B) Maternal BMI is a stronger predictor of childhood BMI than maternal HbA1c The correlation coefficient between maternal BMI and childhood BMI is 0.45, which is stronger than the correlation coefficient between maternal HbA1c and childhood BMI, which is 0.03. This means that maternal BMI is a stronger predictor of childhood BMI than maternal HbA1c.	{'HARM_CATEGORY_SEXUALLY_EXPLICIT': 'NEGLIGIBLE', 'HARM_CATEGORY_HATE_SPEECH': 'NEGLIGIBLE', 'HARM_CATEGORY_HARASSMENT': 'NEGLIGIBLE', 'HARM_CATEGORY_DANGEROUS_CONTENT': 'NEGLIGIBLE'}	6.102	2024-01-09 19:35:12	FALSE
496	B) B. The point on the ROC curve that corresponds to a PHQ-9 cutoff of 15 out of 27 will be the point on the curve with the highest sensitivity for that specificity. This corresponds to point B on the graph.	{'HARM_CATEGORY_SEXUALLY_EXPLICIT': 'NEGLIGIBLE', 'HARM_CATEGORY_HATE_SPEECH': 'NEGLIGIBLE', 'HARM_CATEGORY_HARASSMENT': 'NEGLIGIBLE', 'HARM_CATEGORY_DANGEROUS_CONTENT': 'NEGLIGIBLE'}	6.337	2024-01-09 19:35:20	FALSE
497	B) Invest in childhood immunization programs. The best way to ensure a healthy demographic transition in this population is to invest in childhood immunization programs. This will help to reduce the number of children who die from preventable diseases, and it will also help to improve the health of the population as a whole.	{'HARM_CATEGORY_SEXUALLY_EXPLICIT': 'NEGLIGIBLE', 'HARM_CATEGORY_HATE_SPEECH': 'NEGLIGIBLE', 'HARM_CATEGORY_HARASSMENT': 'NEGLIGIBLE', 'HARM_CATEGORY_DANGEROUS_CONTENT': 'NEGLIGIBLE'}	6.213	2024-01-09 19:35:28	FALSE
498	D) Administer labetalol. This patient has a CT scan demonstrating aortic dissection. This is a surgical emergency, but the patient should be stabilized prior to surgery. Labetalol can be used to treat hypertension and decrease the risk of further dissection.	{'HARM_CATEGORY_SEXUALLY_EXPLICIT': 'NEGLIGIBLE', 'HARM_CATEGORY_HATE_SPEECH': 'NEGLIGIBLE', 'HARM_CATEGORY_HARASSMENT': 'NEGLIGIBLE', 'HARM_CATEGORY_DANGEROUS_CONTENT': 'NEGLIGIBLE'}	6.001	2024-01-09 19:35:36	FALSE
499	D) Pylorus. There is a “double bubble” sign on the abdominal x-ray, which is caused by a pyloric stenosis or atresia. This is a congenital narrowing or blockage of the pylorus, which is the muscular valve that controls the passage of food from the stomach to the small intestine. The “double bubble” sign refers to the presence of two gas-filled bubbles in the abdomen, one in the stomach and one in…	{'HARM_CATEGORY_SEXUALLY_EXPLICIT': 'NEGLIGIBLE', 'HARM_CATEGORY_HATE_SPEECH': 'NEGLIGIBLE', 'HARM_CATEGORY_HARASSMENT': 'NEGLIGIBLE', 'HARM_CATEGORY_DANGEROUS_CONTENT': 'NEGLIGIBLE'}	7.294	2024-01-09 19:35:44	FALSE
500	D) Whipple disease. The presence of periodic acid-Schiff (PAS)-positive macrophages in the lamina propria is characteristic of Whipple disease.	{'HARM_CATEGORY_SEXUALLY_EXPLICIT': 'NEGLIGIBLE', 'HARM_CATEGORY_HATE_SPEECH': 'NEGLIGIBLE', 'HARM_CATEGORY_HARASSMENT': 'NEGLIGIBLE', 'HARM_CATEGORY_DANGEROUS_CONTENT': 'NEGLIGIBLE'}	5.308	2024-01-09 19:35:52	FALSE
501	B) Elevated alpha-fetoprotein The patient has a history of hepatitis C and cirrhosis. A solitary lesion on ultrasonography of the liver in this setting is most likely hepatocellular carcinoma, which is associated with elevated alpha-fetoprotein.	{'HARM_CATEGORY_SEXUALLY_EXPLICIT': 'NEGLIGIBLE', 'HARM_CATEGORY_HATE_SPEECH': 'NEGLIGIBLE', 'HARM_CATEGORY_HARASSMENT': 'NEGLIGIBLE', 'HARM_CATEGORY_DANGEROUS_CONTENT': 'NEGLIGIBLE'}	11.454	2024-01-09 19:36:05	FALSE
502	B) Acute pancreatitis. The patient has epigastric pain that radiates to the back, nausea, vomiting, and a low-grade fever. These symptoms are consistent with acute pancreatitis. The x-ray of the chest shows an elevated hemidiaphragm, which is a sign of inflammation of the pancreas.	{'HARM_CATEGORY_SEXUALLY_EXPLICIT': 'NEGLIGIBLE', 'HARM_CATEGORY_HATE_SPEECH': 'NEGLIGIBLE', 'HARM_CATEGORY_HARASSMENT': 'NEGLIGIBLE', 'HARM_CATEGORY_DANGEROUS_CONTENT': 'NEGLIGIBLE'}	5.934	2024-01-09 19:36:14	FALSE
503	D) 50% The patient has multiple colonic adenomas. In the absence of a family history of the disease, this patient likely has sporadic colonic adenomas. There is a 50% chance that this patient's children will develop the condition.	{'HARM_CATEGORY_SEXUALLY_EXPLICIT': 'NEGLIGIBLE', 'HARM_CATEGORY_HATE_SPEECH': 'NEGLIGIBLE', 'HARM_CATEGORY_HARASSMENT': 'NEGLIGIBLE', 'HARM_CATEGORY_DANGEROUS_CONTENT': 'NEGLIGIBLE'}	5.681	2024-01-09 19:36:22	FALSE
504	D) Hepatocellular carcinoma The CT scan shows a large, round mass in the liver, which is most likely a hepatocellular carcinoma. This is a type of cancer that starts in the liver cells. It is the most common type of liver cancer. Hepatocellular carcinoma is often found in people with cirrhosis, a condition that causes scarring of the liver. The patient has a history of weight loss, fatigue, and a…	{'HARM_CATEGORY_SEXUALLY_EXPLICIT': 'NEGLIGIBLE', 'HARM_CATEGORY_HATE_SPEECH': 'NEGLIGIBLE', 'HARM_CATEGORY_HARASSMENT': 'NEGLIGIBLE', 'HARM_CATEGORY_DANGEROUS_CONTENT': 'NEGLIGIBLE'}	12.61	2024-01-09 19:36:36	FALSE
505	E) Columnar mucinous epithelium. The radiodensity of the material within the pancreatic duct suggests inspissated secretions rather than calculi. Therefore, the most likely diagnosis is chronic pancreatitis with ductal ectasia rather than gallstones or other causes of ductal obstruction.	{'HARM_CATEGORY_SEXUALLY_EXPLICIT': 'NEGLIGIBLE', 'HARM_CATEGORY_HATE_SPEECH': 'NEGLIGIBLE', 'HARM_CATEGORY_HARASSMENT': 'NEGLIGIBLE', 'HARM_CATEGORY_DANGEROUS_CONTENT': 'NEGLIGIBLE'}	5.6690000000000000	2024-01-09 19:36:44	FALSE
506	B) Inferior vena cava. The tumor is in the right kidney (labeled E). It has spread via the inferior vena cava (labeled B), which is a large vein that carries blood from the lower body to the heart. The tumor has invaded the inferior vena cava and is growing into the lumen of the vessel. This can cause shortness of breath and hemoptysis (coughing up blood).	{'HARM_CATEGORY_SEXUALLY_EXPLICIT': 'NEGLIGIBLE', 'HARM_CATEGORY_HATE_SPEECH': 'NEGLIGIBLE', 'HARM_CATEGORY_HARASSMENT': 'NEGLIGIBLE', 'HARM_CATEGORY_DANGEROUS_CONTENT': 'NEGLIGIBLE'}	6.184	2024-01-09 19:36:52	FALSE
507	E) Cytokeratin. Cytokeratin is a protein that is expressed in epithelial cells. The photomicrograph shows a tumor that is composed of cells that are arranged in a glandular pattern. This suggests that the tumor is an adenocarcinoma, which is a type of cancer that arises from epithelial cells.	{'HARM_CATEGORY_SEXUALLY_EXPLICIT': 'NEGLIGIBLE', 'HARM_CATEGORY_HATE_SPEECH': 'NEGLIGIBLE', 'HARM_CATEGORY_HARASSMENT': 'NEGLIGIBLE', 'HARM_CATEGORY_DANGEROUS_CONTENT': 'NEGLIGIBLE'}	6.573	2024-01-09 19:37:01	FALSE
508	B) CT scan of the abdomen with IV contrast. The patient has a history of peptic ulcer disease and is now presenting with symptoms suggestive of bowel obstruction. The x-ray of the abdomen shows dilated loops of small bowel, which is consistent with small bowel obstruction. The next step in the management of this patient is to obtain a CT scan of the abdomen with IV contrast to confirm the diagnos…	{'HARM_CATEGORY_SEXUALLY_EXPLICIT': 'NEGLIGIBLE', 'HARM_CATEGORY_HATE_SPEECH': 'NEGLIGIBLE', 'HARM_CATEGORY_HARASSMENT': 'NEGLIGIBLE', 'HARM_CATEGORY_DANGEROUS_CONTENT': 'NEGLIGIBLE'}	6.713	2024-01-09 19:37:09	FALSE
509	D) Pulmonary embolism. This patient has shortness of breath after surgery, which is concerning for a pulmonary embolism. He has no risk factors for asthma exacerbation, pneumonia, or congestive heart failure. He does have risk factors for a pulmonary embolism, including smoking and recent surgery. The chest x-ray shows a small amount of pleural effusion, which is a common finding in patients with…	{'HARM_CATEGORY_SEXUALLY_EXPLICIT': 'NEGLIGIBLE', 'HARM_CATEGORY_HATE_SPEECH': 'NEGLIGIBLE', 'HARM_CATEGORY_HARASSMENT': 'NEGLIGIBLE', 'HARM_CATEGORY_DANGEROUS_CONTENT': 'NEGLIGIBLE'}	6.539	2024-01-09 19:37:18	FALSE
510	C) Endoscopic detorsion. The x-ray shows a large amount of gas in the colon, consistent with a volvulus. A volvulus is a twisting of the bowel, which can cause obstruction. The symptoms of a volvulus include abdominal pain, distention, nausea, and vomiting. The patient has not passed flatus or had a bowel movement for several days, which suggests that the volvulus is complete. Exploratory laparot…	{'HARM_CATEGORY_SEXUALLY_EXPLICIT': 'NEGLIGIBLE', 'HARM_CATEGORY_HATE_SPEECH': 'NEGLIGIBLE', 'HARM_CATEGORY_HARASSMENT': 'NEGLIGIBLE', 'HARM_CATEGORY_DANGEROUS_CONTENT': 'NEGLIGIBLE'}	11.824	2024-01-09 19:37:31	FALSE
511	B) Pheochromocytoma. The presence of multiple colonic hamartomas in a patient with the characteristic facial lentigines shown in the photograph is diagnostic for Peutz-Jeghers syndrome (PJS). This autosomal dominant disorder results from mutations in the STK11/LKB1 gene. In addition to hamartomatous polyps throughout the GI tract, patients with PJS are at increased risk for a variety of other neo…	{'HARM_CATEGORY_SEXUALLY_EXPLICIT': 'NEGLIGIBLE', 'HARM_CATEGORY_HATE_SPEECH': 'NEGLIGIBLE', 'HARM_CATEGORY_HARASSMENT': 'NEGLIGIBLE', 'HARM_CATEGORY_DANGEROUS_CONTENT': 'NEGLIGIBLE'}	9.266	2024-01-09 19:37:44	FALSE
512	B) Transesophageal endoscopic ultrasound The contrast esophagram shows a large outpouching of the esophagus consistent with a Zenker diverticulum. This is a pulsion diverticulum that occurs in the cervical esophagus just above the upper esophageal sphincter. It is most commonly seen in middle-aged and older adults. Patients may present with difficulty swallowing, regurgitation, bad breath, and a …	{'HARM_CATEGORY_SEXUALLY_EXPLICIT': 'NEGLIGIBLE', 'HARM_CATEGORY_HATE_SPEECH': 'NEGLIGIBLE', 'HARM_CATEGORY_HARASSMENT': 'NEGLIGIBLE', 'HARM_CATEGORY_DANGEROUS_CONTENT': 'NEGLIGIBLE'}	7.212	2024-01-09 19:37:53	FALSE
513	D) Pneumothorax. There is a collection of air in the pleural space on the left side of the chest. This is a pneumothorax. The lung on the left side has collapsed. This can cause shortness of breath and chest pain.	{'HARM_CATEGORY_SEXUALLY_EXPLICIT': 'NEGLIGIBLE', 'HARM_CATEGORY_HATE_SPEECH': 'NEGLIGIBLE', 'HARM_CATEGORY_HARASSMENT': 'NEGLIGIBLE', 'HARM_CATEGORY_DANGEROUS_CONTENT': 'NEGLIGIBLE'}	6.715	2024-01-09 19:38:01	FALSE
514	C) Bowel infarction The CT scan shows pneumatosis intestinalis, which is the presence of gas within the bowel wall. This is a sign of bowel ischemia. The patient also has a history of coronary artery disease and diabetes, which are risk factors for atherosclerosis. Atherosclerosis can cause narrowing of the arteries, which can lead to ischemia.	{'HARM_CATEGORY_SEXUALLY_EXPLICIT': 'NEGLIGIBLE', 'HARM_CATEGORY_HATE_SPEECH': 'NEGLIGIBLE', 'HARM_CATEGORY_HARASSMENT': 'NEGLIGIBLE', 'HARM_CATEGORY_DANGEROUS_CONTENT': 'NEGLIGIBLE'}	7.503	2024-01-09 19:38:10	FALSE
515	D) Obtain hepatoiminodiacetic acid (HIDA) scan. The ultrasound shows dilated intrahepatic bile ducts, which suggests cholestasis. The most likely cause of cholestasis in this patient is gallstones. Therefore, the next step in management is to obtain a HIDA scan to confirm the diagnosis of gallstones.	{'HARM_CATEGORY_SEXUALLY_EXPLICIT': 'NEGLIGIBLE', 'HARM_CATEGORY_HATE_SPEECH': 'NEGLIGIBLE', 'HARM_CATEGORY_HARASSMENT': 'NEGLIGIBLE', 'HARM_CATEGORY_DANGEROUS_CONTENT': 'NEGLIGIBLE'}	6.877	2024-01-09 19:38:19	FALSE
516	F) Toxic megacolon. The x-ray shows a massively dilated colon without evidence of small bowel obstruction. The patient has bloody diarrhea and abdominal pain, which are symptoms of toxic megacolon.	{'HARM_CATEGORY_SEXUALLY_EXPLICIT': 'NEGLIGIBLE', 'HARM_CATEGORY_HATE_SPEECH': 'NEGLIGIBLE', 'HARM_CATEGORY_HARASSMENT': 'NEGLIGIBLE', 'HARM_CATEGORY_DANGEROUS_CONTENT': 'NEGLIGIBLE'}	6.225	2024-01-09 19:38:28	FALSE
517	B) Reassurance. The patient has a normal urinalysis and a normal physical examination. The ultrasound of his right kidney shows a small, simple cyst. Simple cysts are common and are not usually a cause for concern. Therefore, the most appropriate next step in management is reassurance.	{'HARM_CATEGORY_SEXUALLY_EXPLICIT': 'NEGLIGIBLE', 'HARM_CATEGORY_HATE_SPEECH': 'NEGLIGIBLE', 'HARM_CATEGORY_HARASSMENT': 'NEGLIGIBLE', 'HARM_CATEGORY_DANGEROUS_CONTENT': 'NEGLIGIBLE'}	6.312	2024-01-09 19:38:36	FALSE
518	B) Whipple procedure The CT scan shows a dilated pancreatic duct with surrounding inflammation. The patient has had recurrent pancreatitis, and the most appropriate long-term management is a Whipple procedure.	{'HARM_CATEGORY_SEXUALLY_EXPLICIT': 'NEGLIGIBLE', 'HARM_CATEGORY_HATE_SPEECH': 'NEGLIGIBLE', 'HARM_CATEGORY_HARASSMENT': 'NEGLIGIBLE', 'HARM_CATEGORY_DANGEROUS_CONTENT': 'NEGLIGIBLE'}	6.074	2024-01-09 19:38:46	FALSE
519	A) Left hemicolectomy. The patient has ulcerative colitis with colonic strictures and evidence of colonic dysplasia on colonoscopy. The strictures have led to symptoms of incomplete bowel movements and weight loss. Dysplasia is a premalignant condition and is an indication for surgical resection.	{'HARM_CATEGORY_SEXUALLY_EXPLICIT': 'NEGLIGIBLE', 'HARM_CATEGORY_HATE_SPEECH': 'NEGLIGIBLE', 'HARM_CATEGORY_HARASSMENT': 'NEGLIGIBLE', 'HARM_CATEGORY_DANGEROUS_CONTENT': 'NEGLIGIBLE'}	10.853	2024-01-09 19:38:59	FALSE
520	C) Chronic hemolytic anemia The presence of gallstones and pigment stones in the gallbladder lumen suggests that the patient has chronic hemolytic anemia. This is because the breakdown of red blood cells releases bilirubin, which can then form gallstones. In addition, the presence of pigment stones suggests that the patient has a chronic condition that is causing the breakdown of red blood cells.	{'HARM_CATEGORY_SEXUALLY_EXPLICIT': 'NEGLIGIBLE', 'HARM_CATEGORY_HATE_SPEECH': 'NEGLIGIBLE', 'HARM_CATEGORY_HARASSMENT': 'NEGLIGIBLE', 'HARM_CATEGORY_DANGEROUS_CONTENT': 'NEGLIGIBLE'}	7.288	2024-01-09 19:39:09	FALSE
521	D) Recanalization of the duodenum. This is a malrotation of the midgut. Normally, during embryologic development, the midgut (which will become the small intestine) herniates into the umbilical cord. Later, it returns to the abdomen and rotates counterclockwise 270 degrees. In malrotation, the midgut returns to the abdomen but fails to rotate completely. This can lead to a number of problems, inc…	{'HARM_CATEGORY_SEXUALLY_EXPLICIT': 'NEGLIGIBLE', 'HARM_CATEGORY_HATE_SPEECH': 'NEGLIGIBLE', 'HARM_CATEGORY_HARASSMENT': 'NEGLIGIBLE', 'HARM_CATEGORY_DANGEROUS_CONTENT': 'NEGLIGIBLE'}	6.572	2024-01-09 19:39:17	FALSE
522	C) Alpha-interferon The man has Kaposi sarcoma, which is caused by human herpesvirus 8. Alpha-interferon is used to treat Kaposi sarcoma.	{'HARM_CATEGORY_SEXUALLY_EXPLICIT': 'NEGLIGIBLE', 'HARM_CATEGORY_HATE_SPEECH': 'NEGLIGIBLE', 'HARM_CATEGORY_HARASSMENT': 'NEGLIGIBLE', 'HARM_CATEGORY_DANGEROUS_CONTENT': 'NEGLIGIBLE'}	5.921	2024-01-09 19:39:26	FALSE
523	C) Topical corticosteroid therapy The white lesions on the buccal mucosa that cannot be scraped off are likely to be caused by candidiasis. The patient has multiple risk factors for oral candidiasis, including chronic hepatitis C infection, smoking, and alcohol consumption. Oral hygiene measures alone are unlikely to be effective in treating the candidiasis. Topical nystatin therapy is a treatmen…	{'HARM_CATEGORY_SEXUALLY_EXPLICIT': 'NEGLIGIBLE', 'HARM_CATEGORY_HATE_SPEECH': 'NEGLIGIBLE', 'HARM_CATEGORY_HARASSMENT': 'NEGLIGIBLE', 'HARM_CATEGORY_DANGEROUS_CONTENT': 'NEGLIGIBLE'}	8.808	2024-01-09 19:39:37	FALSE
524	B) Cutaneous larva migrans. The man has a history of travel to Nigeria, which is a tropical region. The rash is pruritic and has a serpiginous pattern, which is characteristic of cutaneous larva migrans. The rash is also located on his calf, which is a common site for this condition.	{'HARM_CATEGORY_SEXUALLY_EXPLICIT': 'NEGLIGIBLE', 'HARM_CATEGORY_HATE_SPEECH': 'NEGLIGIBLE', 'HARM_CATEGORY_HARASSMENT': 'NEGLIGIBLE', 'HARM_CATEGORY_DANGEROUS_CONTENT': 'NEGLIGIBLE'}	6.151	2024-01-09 19:39:45	FALSE
525	A) Ichthyosis vulgaris. The polygonal, dry, scaling papules coalesce into plaques, which gives the skin a “fish-like” appearance.	{'HARM_CATEGORY_SEXUALLY_EXPLICIT': 'NEGLIGIBLE', 'HARM_CATEGORY_HATE_SPEECH': 'NEGLIGIBLE', 'HARM_CATEGORY_HARASSMENT': 'NEGLIGIBLE', 'HARM_CATEGORY_DANGEROUS_CONTENT': 'NEGLIGIBLE'}	5.725	2024-01-09 19:39:53	FALSE
526	D) Sporothrix schenckii The most likely diagnosis is sporotrichosis. This patient has a history of gardening, which is a risk factor for this infection. The lesions are also located on the lower extremities, which is a common site for sporotrichosis. The lesions are described as being elevated and non-pruritic, which is also consistent with sporotrichosis. The biopsy results showing multiple spin…	{'HARM_CATEGORY_SEXUALLY_EXPLICIT': 'NEGLIGIBLE', 'HARM_CATEGORY_HATE_SPEECH': 'NEGLIGIBLE', 'HARM_CATEGORY_HARASSMENT': 'NEGLIGIBLE', 'HARM_CATEGORY_DANGEROUS_CONTENT': 'NEGLIGIBLE'}	7.673	2024-01-09 19:40:02	FALSE
527	C) Cat scratch The presence of a primary lesion, along with axillary lymphadenopathy and fever, suggests cat scratch disease. This disease is caused by the bacteria Bartonella henselae, which is found in the saliva of cats. The bacteria are transmitted to humans through a scratch or bite from an infected cat. The primary lesion is typically a small, red papule that develops at the site of the scr…	{'HARM_CATEGORY_SEXUALLY_EXPLICIT': 'NEGLIGIBLE', 'HARM_CATEGORY_HATE_SPEECH': 'NEGLIGIBLE', 'HARM_CATEGORY_HARASSMENT': 'NEGLIGIBLE', 'HARM_CATEGORY_DANGEROUS_CONTENT': 'NEGLIGIBLE'}	7.364	2024-01-09 19:40:12	FALSE
528	B) Cats. The patient has atopic dermatitis, which is a chronic inflammatory skin disease that is often triggered by allergens. The most common allergens for people with atopic dermatitis are dust mites, pollen, and pet dander. Pet dander is the microscopic skin flakes that are shed by animals. Cats are a common source of pet dander, and they can trigger symptoms of atopic dermatitis in people who…	{'HARM_CATEGORY_SEXUALLY_EXPLICIT': 'NEGLIGIBLE', 'HARM_CATEGORY_HATE_SPEECH': 'NEGLIGIBLE', 'HARM_CATEGORY_HARASSMENT': 'NEGLIGIBLE', 'HARM_CATEGORY_DANGEROUS_CONTENT': 'NEGLIGIBLE'}	6.5	2024-01-09 19:40:20	FALSE
529	E) Skin biopsy The nodules are tender, suggesting an inflammatory process. Erythema nodosum is characterized by the presence of tender, red nodules on the shins. It is most commonly seen in young women. The cause is unknown, but it is often associated with infections (e.g., streptococcal pharyngitis, tuberculosis, sarcoidosis) and inflammatory bowel disease. The diagnosis is made clinically. Skin…	{'HARM_CATEGORY_SEXUALLY_EXPLICIT': 'NEGLIGIBLE', 'HARM_CATEGORY_HATE_SPEECH': 'NEGLIGIBLE', 'HARM_CATEGORY_HARASSMENT': 'NEGLIGIBLE', 'HARM_CATEGORY_DANGEROUS_CONTENT': 'NEGLIGIBLE'}	6.924	2024-01-09 19:40:29	FALSE
530	C) Erythema infectiosum The most likely diagnosis is erythema infectiosum (fifth disease), which is caused by parvovirus B19. This viral exanthem typically occurs in children and is characterized by a slapped-cheek appearance of the face and a rash on the trunk and extremities that may be reticulated or morbilliform.	{'HARM_CATEGORY_SEXUALLY_EXPLICIT': 'NEGLIGIBLE', 'HARM_CATEGORY_HATE_SPEECH': 'NEGLIGIBLE', 'HARM_CATEGORY_HARASSMENT': 'NEGLIGIBLE', 'HARM_CATEGORY_DANGEROUS_CONTENT': 'NEGLIGIBLE'}	8.426	2024-01-09 19:40:39	FALSE
531	B) Seborrheic keratosis. These are skin growths that are common in older people. They are usually tan, brown, or black and have a waxy or scaly surface. Seborrheic keratoses are not cancerous and do not require treatment.	{'HARM_CATEGORY_SEXUALLY_EXPLICIT': 'NEGLIGIBLE', 'HARM_CATEGORY_HATE_SPEECH': 'NEGLIGIBLE', 'HARM_CATEGORY_HARASSMENT': 'NEGLIGIBLE', 'HARM_CATEGORY_DANGEROUS_CONTENT': 'NEGLIGIBLE'}	17.625	2024-01-09 19:40:58	FALSE
532	D) Compartment syndrome. The discoloration and coolness of the toes suggest ischemia. The pulses are intact, arguing against acute arterial occlusion. The pain and tenderness suggest inflammation. Compartment syndrome is a condition in which increased pressure within a muscle compartment leads to tissue ischemia and necrosis. It can be caused by trauma, bleeding, or inflammation. In this case, th…	{'HARM_CATEGORY_SEXUALLY_EXPLICIT': 'NEGLIGIBLE', 'HARM_CATEGORY_HATE_SPEECH': 'NEGLIGIBLE', 'HARM_CATEGORY_HARASSMENT': 'NEGLIGIBLE', 'HARM_CATEGORY_DANGEROUS_CONTENT': 'NEGLIGIBLE'}	6.496	2024-01-09 19:41:07	FALSE
533	D) Renal papillary necrosis The patient has a history of **uncontrolled diabetes mellitus**, which, along with **renal artery embolism**, is a common cause of renal papillary necrosis. This diagnosis is supported by the **clinical presentation** (renal insufficiency, oliguria, and peripheral eosinophilia) and the **renal biopsy findings** (acute tubular necrosis with hemorrhage and cholesterol cl…	{'HARM_CATEGORY_SEXUALLY_EXPLICIT': 'NEGLIGIBLE', 'HARM_CATEGORY_HATE_SPEECH': 'NEGLIGIBLE', 'HARM_CATEGORY_HARASSMENT': 'NEGLIGIBLE', 'HARM_CATEGORY_DANGEROUS_CONTENT': 'NEGLIGIBLE'}	6.797	2024-01-09 19:41:16	FALSE
534	C) Start oral acyclovir therapy. The appearance of the oral lesions and the patient's symptoms are most consistent with primary herpes simplex virus (HSV) infection (gingivostomatitis). Acyclovir is the antiviral medication of choice for treating primary HSV infection.	{'HARM_CATEGORY_SEXUALLY_EXPLICIT': 'NEGLIGIBLE', 'HARM_CATEGORY_HATE_SPEECH': 'NEGLIGIBLE', 'HARM_CATEGORY_HARASSMENT': 'NEGLIGIBLE', 'HARM_CATEGORY_DANGEROUS_CONTENT': 'NEGLIGIBLE'}	11.191	2024-01-09 19:41:29	FALSE
535	D) Pallor of the conjunctival mucosa The nail pitting seen in this patient is most likely caused by lichen planus. This is a chronic inflammatory disease that can affect the skin, nails, and mucous membranes. In addition to nail pitting, patients with lichen planus may also have silvery plaques on extensor surfaces, flesh-colored papules in the lumbosacral region, and erosions of the dental ename…	{'HARM_CATEGORY_SEXUALLY_EXPLICIT': 'NEGLIGIBLE', 'HARM_CATEGORY_HATE_SPEECH': 'NEGLIGIBLE', 'HARM_CATEGORY_HARASSMENT': 'NEGLIGIBLE', 'HARM_CATEGORY_DANGEROUS_CONTENT': 'NEGLIGIBLE'}	6.943	2024-01-09 19:41:38	FALSE
536	D) Topical salicylic acid. The most likely diagnosis is viral warts. The lesions are small, round, and fleshy with a rough surface. They are located on the hand, which is a common site for warts. The patient is otherwise healthy and has no history of immunosuppression. The most appropriate next step in management is topical salicylic acid.	{'HARM_CATEGORY_SEXUALLY_EXPLICIT': 'NEGLIGIBLE', 'HARM_CATEGORY_HATE_SPEECH': 'NEGLIGIBLE', 'HARM_CATEGORY_HARASSMENT': 'NEGLIGIBLE', 'HARM_CATEGORY_DANGEROUS_CONTENT': 'NEGLIGIBLE'}	8.514	2024-01-09 19:41:49	FALSE
537	B) Lisinopril therapy The most likely diagnosis is drug-induced lupus erythematosus. This patient is taking lisinopril, which is a known cause of drug-induced lupus erythematosus. The rash is also characteristic of drug-induced lupus erythematosus.	{'HARM_CATEGORY_SEXUALLY_EXPLICIT': 'NEGLIGIBLE', 'HARM_CATEGORY_HATE_SPEECH': 'NEGLIGIBLE', 'HARM_CATEGORY_HARASSMENT': 'NEGLIGIBLE', 'HARM_CATEGORY_DANGEROUS_CONTENT': 'NEGLIGIBLE'}	5.555	2024-01-09 19:41:56	FALSE
538	A) Plaque Psoriasis. The man has well-circumscribed, silvery scaling, erythematous papules and plaques on his extensor wrists, which is typical of plaque psoriasis.	{'HARM_CATEGORY_SEXUALLY_EXPLICIT': 'NEGLIGIBLE', 'HARM_CATEGORY_HATE_SPEECH': 'NEGLIGIBLE', 'HARM_CATEGORY_HARASSMENT': 'NEGLIGIBLE', 'HARM_CATEGORY_DANGEROUS_CONTENT': 'NEGLIGIBLE'}	5.735	2024-01-09 19:42:06	FALSE
539	G) Seborrheic dermatitis. The distribution of the rash (face and scalp) and the presence of greasy yellow scales at the margins of the eyelids suggest seborrheic dermatitis. In addition, this patient has a history of HIV, which can cause atopic dermatitis, inverse psoriasis, and seborrheic dermatitis.	{'HARM_CATEGORY_SEXUALLY_EXPLICIT': 'NEGLIGIBLE', 'HARM_CATEGORY_HATE_SPEECH': 'NEGLIGIBLE', 'HARM_CATEGORY_HARASSMENT': 'NEGLIGIBLE', 'HARM_CATEGORY_DANGEROUS_CONTENT': 'NEGLIGIBLE'}	9.077	2024-01-09 19:42:16	FALSE
540	D) Inhibition of histamine-1 receptors. The description of the itchy rash and the fact that it is worse at night suggests that the most likely cause is an allergic reaction. The most common type of allergic reaction is a histamine-mediated reaction. Therefore, a drug that blocks histamine-1 receptors is most likely to be effective.	{'HARM_CATEGORY_SEXUALLY_EXPLICIT': 'NEGLIGIBLE', 'HARM_CATEGORY_HATE_SPEECH': 'NEGLIGIBLE', 'HARM_CATEGORY_HARASSMENT': 'NEGLIGIBLE', 'HARM_CATEGORY_DANGEROUS_CONTENT': 'NEGLIGIBLE'}	6.8100000000000000	2024-01-09 19:42:25	FALSE
541	C) Fungal infection The most likely diagnosis is tinea versicolor, which is a fungal infection of the skin. The lesions are typically round or oval, and they can be light brown, dark brown, or white. They often occur on the face, neck, chest, and back. Tinea versicolor is caused by a type of yeast that lives on the skin. The yeast can overgrow and cause lesions to develop. Tinea versicolor is not…	{'HARM_CATEGORY_SEXUALLY_EXPLICIT': 'NEGLIGIBLE', 'HARM_CATEGORY_HATE_SPEECH': 'NEGLIGIBLE', 'HARM_CATEGORY_HARASSMENT': 'NEGLIGIBLE', 'HARM_CATEGORY_DANGEROUS_CONTENT': 'NEGLIGIBLE'}	8.021	2024-01-09 19:42:36	FALSE
542	A) Dapsone. The patient has silvery scaling, well-circumscribed, erythematous papules and plaques on his knees and lower legs, which are typical of psoriasis. Dapsone is a medication used to treat psoriasis. It works by reducing inflammation and slowing down the growth of skin cells.	{'HARM_CATEGORY_SEXUALLY_EXPLICIT': 'NEGLIGIBLE', 'HARM_CATEGORY_HATE_SPEECH': 'NEGLIGIBLE', 'HARM_CATEGORY_HARASSMENT': 'NEGLIGIBLE', 'HARM_CATEGORY_DANGEROUS_CONTENT': 'NEGLIGIBLE'}	6.535	2024-01-09 19:42:44	FALSE
543	C) Follicular obstruction with subsequent duct rupture. The most likely underlying mechanism of this patient's condition is follicular obstruction with subsequent duct rupture. This is because the patient has no history of serious illness and takes no medications, which makes it unlikely that he has an underlying condition that would cause a rash. Additionally, the patient's brother had a similar…	{'HARM_CATEGORY_SEXUALLY_EXPLICIT': 'NEGLIGIBLE', 'HARM_CATEGORY_HATE_SPEECH': 'NEGLIGIBLE', 'HARM_CATEGORY_HARASSMENT': 'NEGLIGIBLE', 'HARM_CATEGORY_DANGEROUS_CONTENT': 'NEGLIGIBLE'}	6.999	2024-01-09 19:42:54	FALSE
544	B) Papillary dermal IgA deposition The most likely explanation for this patient's skin findings is papillary dermal IgA deposition. This is a type of vasculitis that is characterized by the deposition of IgA in the papillary dermis. It is often associated with other autoimmune disorders, such as diabetes mellitus and hypertension. The patient's symptoms, including the itchy rash, are typical of t…	{'HARM_CATEGORY_SEXUALLY_EXPLICIT': 'NEGLIGIBLE', 'HARM_CATEGORY_HATE_SPEECH': 'NEGLIGIBLE', 'HARM_CATEGORY_HARASSMENT': 'NEGLIGIBLE', 'HARM_CATEGORY_DANGEROUS_CONTENT': 'NEGLIGIBLE'}	7.12	2024-01-09 19:43:02	FALSE
545	The `response.parts` quick accessor only works for a single candidate, but none were returned. Check the `response.prompt_feedback` to see if the prompt was blocked.		1.264	2024-01-09 19:43:06	TRUE
546	The `response.parts` quick accessor only works for a single candidate, but none were returned. Check the `response.prompt_feedback` to see if the prompt was blocked.		1.9810000000000000	2024-01-09 19:43:10	TRUE
547	A) Infantile hemangioma. These are the most common benign tumors of infancy. They are present at birth or appear in the first few weeks of life. They proliferate during the first year of life and then slowly regress over 5-10 years.	{'HARM_CATEGORY_SEXUALLY_EXPLICIT': 'NEGLIGIBLE', 'HARM_CATEGORY_HATE_SPEECH': 'NEGLIGIBLE', 'HARM_CATEGORY_HARASSMENT': 'NEGLIGIBLE', 'HARM_CATEGORY_DANGEROUS_CONTENT': 'NEGLIGIBLE'}	11.533	2024-01-09 19:43:23	FALSE
548	D) Early-onset glaucoma The patient has xanthelasma, which are yellowish plaques on the inner aspect of the upper eyelids. These are caused by elevated cholesterol levels and are associated with an increased risk of early-onset glaucoma.	{'HARM_CATEGORY_SEXUALLY_EXPLICIT': 'NEGLIGIBLE', 'HARM_CATEGORY_HATE_SPEECH': 'NEGLIGIBLE', 'HARM_CATEGORY_HARASSMENT': 'NEGLIGIBLE', 'HARM_CATEGORY_DANGEROUS_CONTENT': 'NEGLIGIBLE'}	7.625	2024-01-09 19:43:33	FALSE
549	D) Lipoma. A lipoma is a benign tumor composed of mature fat cells. Lipomas are the most common soft tissue tumors. They typically present as a slow-growing, painless, mobile mass. They are most commonly found in adults between the ages of 40 and 60 years. Lipomas are often found on the neck, back, shoulders, and thighs. They are usually round or oval and can range in size from a small pea to a l…	{'HARM_CATEGORY_SEXUALLY_EXPLICIT': 'NEGLIGIBLE', 'HARM_CATEGORY_HATE_SPEECH': 'NEGLIGIBLE', 'HARM_CATEGORY_HARASSMENT': 'NEGLIGIBLE', 'HARM_CATEGORY_DANGEROUS_CONTENT': 'NEGLIGIBLE'}	10.838	2024-01-09 19:43:46	FALSE
550	D) Temporal artery biopsy. The patient has dermatomyositis, which is suggested by the presence of a heliotrope rash, Gottron papules, and muscle weakness. Nailfold capillary microscopy is used to diagnose scleroderma, not dermatomyositis. An edrophonium test is used to diagnose myasthenia gravis, not dermatomyositis. A pelvic examination is not indicated. Antiphospholipid antibody assay is used t…	{'HARM_CATEGORY_SEXUALLY_EXPLICIT': 'NEGLIGIBLE', 'HARM_CATEGORY_HATE_SPEECH': 'NEGLIGIBLE', 'HARM_CATEGORY_HARASSMENT': 'NEGLIGIBLE', 'HARM_CATEGORY_DANGEROUS_CONTENT': 'NEGLIGIBLE'}	7.645	2024-01-09 19:43:56	FALSE
551	B) Cherry angioma. Cherry angiomas are small, round, red spots that are common in adults. They are caused by the growth of blood vessels in the skin. Cherry angiomas are usually harmless and do not require treatment.	{'HARM_CATEGORY_SEXUALLY_EXPLICIT': 'NEGLIGIBLE', 'HARM_CATEGORY_HATE_SPEECH': 'NEGLIGIBLE', 'HARM_CATEGORY_HARASSMENT': 'NEGLIGIBLE', 'HARM_CATEGORY_DANGEROUS_CONTENT': 'NEGLIGIBLE'}	6.938	2024-01-09 19:44:04	FALSE
552	H) Reassurance and follow-up. The lesion is a hemangioma, which is a benign vascular tumor that is common in infants. Hemangiomas typically appear in the first few weeks of life and grow rapidly for the first few months. They then plateau in size and begin to involute, eventually disappearing by 5 to 7 years of age. Treatment is usually not necessary, but if the hemangioma is causing significant …	{'HARM_CATEGORY_SEXUALLY_EXPLICIT': 'NEGLIGIBLE', 'HARM_CATEGORY_HATE_SPEECH': 'NEGLIGIBLE', 'HARM_CATEGORY_HARASSMENT': 'NEGLIGIBLE', 'HARM_CATEGORY_DANGEROUS_CONTENT': 'NEGLIGIBLE'}	8.157	2024-01-09 19:44:15	FALSE
553	D) Hyperpermeability of the superficial dermal microvasculature The most likely explanation for this patient's skin findings is hyperpermeability of the superficial dermal microvasculature. This is because the rash developed 2 hours after receiving an injection, which is a typical timeframe for a reaction to an intravenous medication. The rash is also located on the back, which is a common site f…	{'HARM_CATEGORY_SEXUALLY_EXPLICIT': 'NEGLIGIBLE', 'HARM_CATEGORY_HATE_SPEECH': 'NEGLIGIBLE', 'HARM_CATEGORY_HARASSMENT': 'NEGLIGIBLE', 'HARM_CATEGORY_DANGEROUS_CONTENT': 'NEGLIGIBLE'}	7.748	2024-01-09 19:44:24	FALSE
554	D) HLA-DQ2 serotype. The patient has symptoms suggestive of celiac disease, and the rash is most likely dermatitis herpetiformis. The presence of HLA-DQ2 serotype is associated with celiac disease.	{'HARM_CATEGORY_SEXUALLY_EXPLICIT': 'NEGLIGIBLE', 'HARM_CATEGORY_HATE_SPEECH': 'NEGLIGIBLE', 'HARM_CATEGORY_HARASSMENT': 'NEGLIGIBLE', 'HARM_CATEGORY_DANGEROUS_CONTENT': 'NEGLIGIBLE'}	6.228	2024-01-09 19:44:32	FALSE
555	D) Infection with human papilloma virus. The most likely cause of these findings is infection with human papilloma virus. This is a common viral infection that can cause warts to grow on the skin. The warts are usually small, round, and fleshy, and they can be painful or itchy. In this case, the warts are located on the woman's right auricle, and they have appeared a few weeks after she had her e…	{'HARM_CATEGORY_SEXUALLY_EXPLICIT': 'NEGLIGIBLE', 'HARM_CATEGORY_HATE_SPEECH': 'NEGLIGIBLE', 'HARM_CATEGORY_HARASSMENT': 'NEGLIGIBLE', 'HARM_CATEGORY_DANGEROUS_CONTENT': 'NEGLIGIBLE'}	12.213	2024-01-09 19:44:46	FALSE
556	C) Lupus pernio Lupus pernio presents with red or purple, raised, tender nodules on the face, ears, or fingers. The lesions may ulcerate and crust. The nodules are typically painful and may be associated with fever, malaise, and arthralgias. The condition is most common in young women and is often associated with systemic lupus erythematosus (SLE). The antinuclear antibody test result is usually …	{'HARM_CATEGORY_SEXUALLY_EXPLICIT': 'NEGLIGIBLE', 'HARM_CATEGORY_HATE_SPEECH': 'NEGLIGIBLE', 'HARM_CATEGORY_HARASSMENT': 'NEGLIGIBLE', 'HARM_CATEGORY_DANGEROUS_CONTENT': 'NEGLIGIBLE'}	6.521	2024-01-09 19:44:55	FALSE
557	C) Monosodium urate. The patient has a history of gout, which is characterized by recurrent attacks of acute arthritis. The attacks are often precipitated by drinking alcohol, which can cause dehydration and an increase in uric acid levels. The patient also has a family history of gout. The photograph shows tophi, which are deposits of monosodium urate crystals in the ear. A biopsy of the tophi w…	{'HARM_CATEGORY_SEXUALLY_EXPLICIT': 'NEGLIGIBLE', 'HARM_CATEGORY_HATE_SPEECH': 'NEGLIGIBLE', 'HARM_CATEGORY_HARASSMENT': 'NEGLIGIBLE', 'HARM_CATEGORY_DANGEROUS_CONTENT': 'NEGLIGIBLE'}	6.176	2024-01-09 19:45:03	FALSE
558	D) Leptomeningeal angioma The patient has café-au-lait spots, which are a common finding in neurofibromatosis type 1 (NF1). This patient also has Lisch nodules, which are small, benign tumors of the iris that are also seen in NF1. NF1 is a genetic disorder that causes tumors to form on nerve tissue. It is caused by a mutation in the NF1 gene, which codes for a protein called neurofibromin. Neurof…	{'HARM_CATEGORY_SEXUALLY_EXPLICIT': 'NEGLIGIBLE', 'HARM_CATEGORY_HATE_SPEECH': 'NEGLIGIBLE', 'HARM_CATEGORY_HARASSMENT': 'NEGLIGIBLE', 'HARM_CATEGORY_DANGEROUS_CONTENT': 'NEGLIGIBLE'}	10.147	2024-01-09 19:45:15	FALSE
559	B) Basal cell carcinoma. The lesion is a rough patch on the scalp that has been present for 3 months. The patient has a history of a mole removed from his right forearm 5 years ago. He is a retired winemaker, which suggests that he has had significant sun exposure. Basal cell carcinoma is a type of skin cancer that is caused by sun exposure. It is the most common type of skin cancer in the United…	{'HARM_CATEGORY_SEXUALLY_EXPLICIT': 'NEGLIGIBLE', 'HARM_CATEGORY_HATE_SPEECH': 'NEGLIGIBLE', 'HARM_CATEGORY_HARASSMENT': 'NEGLIGIBLE', 'HARM_CATEGORY_DANGEROUS_CONTENT': 'NEGLIGIBLE'}	7.327	2024-01-09 19:45:24	FALSE
560	B) Gardnerella vaginalis. The clue to the diagnosis is the presence of "clue cells," which are epithelial cells covered with bacteria. These are diagnostic of bacterial vaginosis, which is caused by Gardnerella vaginalis.	{'HARM_CATEGORY_SEXUALLY_EXPLICIT': 'NEGLIGIBLE', 'HARM_CATEGORY_HATE_SPEECH': 'NEGLIGIBLE', 'HARM_CATEGORY_HARASSMENT': 'NEGLIGIBLE', 'HARM_CATEGORY_DANGEROUS_CONTENT': 'NEGLIGIBLE'}	8.83	2024-01-09 19:45:35	FALSE
561	A) Squamous cell carcinoma The ulcer on the lower lip is most likely squamous cell carcinoma. The patient has a history of sun exposure, which is a risk factor for squamous cell carcinoma. The ulcer is also painless, which is characteristic of squamous cell carcinoma.	{'HARM_CATEGORY_SEXUALLY_EXPLICIT': 'NEGLIGIBLE', 'HARM_CATEGORY_HATE_SPEECH': 'NEGLIGIBLE', 'HARM_CATEGORY_HARASSMENT': 'NEGLIGIBLE', 'HARM_CATEGORY_DANGEROUS_CONTENT': 'NEGLIGIBLE'}	12.057	2024-01-09 19:45:50	FALSE
562	C) Malignant melanoma. The lesion is dark and irregularly bordered, which suggests that it is malignant melanoma. The other options are less likely because they do not explain the appearance of the lesion.	{'HARM_CATEGORY_SEXUALLY_EXPLICIT': 'NEGLIGIBLE', 'HARM_CATEGORY_HATE_SPEECH': 'NEGLIGIBLE', 'HARM_CATEGORY_HARASSMENT': 'NEGLIGIBLE', 'HARM_CATEGORY_DANGEROUS_CONTENT': 'NEGLIGIBLE'}	11.896	2024-01-09 19:46:04	FALSE
563	D) Intralesional triamcinolone therapy. This patient has tinea capitis, which is a fungal infection of the scalp that is most commonly caused by Trichophyton tonsurans. The diagnosis is based on the clinical presentation and the dermoscopic findings. Tinea capitis is treated with oral antifungal medications, such as terbinafine or griseofulvin. Intralesional triamcinolone therapy is also an effec…	{'HARM_CATEGORY_SEXUALLY_EXPLICIT': 'NEGLIGIBLE', 'HARM_CATEGORY_HATE_SPEECH': 'LOW', 'HARM_CATEGORY_HARASSMENT': 'NEGLIGIBLE', 'HARM_CATEGORY_DANGEROUS_CONTENT': 'NEGLIGIBLE'}	11.343	2024-01-09 19:46:17	FALSE
564	A) Histoplasmosis. The photomicrograph shows numerous small, round, budding yeast cells with a clear halo, which are characteristic of Histoplasma capsulatum. The patient has a history of a camping trip to Kentucky, which is an area where histoplasmosis is endemic. He is also immunosuppressed due to his kidney transplant and prednisone use, which makes him more susceptible to infection with Histo…	{'HARM_CATEGORY_SEXUALLY_EXPLICIT': 'NEGLIGIBLE', 'HARM_CATEGORY_HATE_SPEECH': 'NEGLIGIBLE', 'HARM_CATEGORY_HARASSMENT': 'NEGLIGIBLE', 'HARM_CATEGORY_DANGEROUS_CONTENT': 'NEGLIGIBLE'}	9.151	2024-01-09 19:46:28	FALSE
565	D) Enveloped virus with a single-stranded, negative sense, linear RNA structure The most likely diagnosis is herpetic whitlow, which is caused by herpes simplex virus type 1 (HSV-1). HSV-1 is an enveloped virus with a single-stranded, negative sense, linear RNA structure.	{'HARM_CATEGORY_SEXUALLY_EXPLICIT': 'NEGLIGIBLE', 'HARM_CATEGORY_HATE_SPEECH': 'NEGLIGIBLE', 'HARM_CATEGORY_HARASSMENT': 'NEGLIGIBLE', 'HARM_CATEGORY_DANGEROUS_CONTENT': 'NEGLIGIBLE'}	6.568	2024-01-09 19:46:36	FALSE
566	E) Topical permethrin. The patient has tinea capitis, a fungal infection of the scalp. The diagnosis is based on the appearance of the scalp, which shows areas of hair loss with scaling and inflammation. The occipital lymphadenopathy is a result of the infection. The most appropriate treatment for tinea capitis is topical permethrin, which is a medication that kills the fungus.	{'HARM_CATEGORY_SEXUALLY_EXPLICIT': 'NEGLIGIBLE', 'HARM_CATEGORY_HATE_SPEECH': 'NEGLIGIBLE', 'HARM_CATEGORY_HARASSMENT': 'NEGLIGIBLE', 'HARM_CATEGORY_DANGEROUS_CONTENT': 'NEGLIGIBLE'}	11.764	2024-01-09 19:46:50	FALSE
567	F) Seborrheic keratosis. These lesions are typically found in sun-exposed areas in older individuals. They are usually benign but can sometimes be difficult to distinguish from malignant lesions.	{'HARM_CATEGORY_SEXUALLY_EXPLICIT': 'NEGLIGIBLE', 'HARM_CATEGORY_HATE_SPEECH': 'NEGLIGIBLE', 'HARM_CATEGORY_HARASSMENT': 'NEGLIGIBLE', 'HARM_CATEGORY_DANGEROUS_CONTENT': 'NEGLIGIBLE'}	16.469	2024-01-09 19:47:09	FALSE
568	The `response.parts` quick accessor only works for a single candidate, but none were returned. Check the `response.prompt_feedback` to see if the prompt was blocked.		0.9480000000000000	2024-01-09 19:47:13	TRUE
569	C) Toxic shock syndrome toxin-1 The patient has metastatic breast cancer and is receiving chemotherapy, which makes her immunocompromised. She presents with fever, chills, and new gluteal lesions that began as painless red macules and evolved into painful ulcers overnight. These symptoms are consistent with toxic shock syndrome (TSS), which is caused by Staphylococcus aureus. TSS is a rare but se…	{'HARM_CATEGORY_SEXUALLY_EXPLICIT': 'NEGLIGIBLE', 'HARM_CATEGORY_HATE_SPEECH': 'NEGLIGIBLE', 'HARM_CATEGORY_HARASSMENT': 'NEGLIGIBLE', 'HARM_CATEGORY_DANGEROUS_CONTENT': 'NEGLIGIBLE'}	23.771	2024-01-09 19:47:38	FALSE
570	C) Deposition of immunoglobulin light chains The lesions are firm, yellow, and mobile, which suggests that they are likely to be xanthelasma. Xanthelasma is a type of skin lesion that is made up of yellow, fatty deposits. They are often found on the eyelids, and they are more common in people who have high cholesterol or other lipid disorders. The most likely cause of xanthelasma is the depositio…	{'HARM_CATEGORY_SEXUALLY_EXPLICIT': 'NEGLIGIBLE', 'HARM_CATEGORY_HATE_SPEECH': 'NEGLIGIBLE', 'HARM_CATEGORY_HARASSMENT': 'NEGLIGIBLE', 'HARM_CATEGORY_DANGEROUS_CONTENT': 'NEGLIGIBLE'}	15.204	2024-01-09 19:47:56	FALSE
571	A) Isolation precautions for the child and report the disease to health authorities. The child has a generalized rash. This could be due to a number of different illnesses, including measles, rubella, and chicken pox. The most likely diagnosis is measles, based on the fact that the child has also had a low-grade fever for 5 days. Measles is a highly contagious disease, so it is important to take …	{'HARM_CATEGORY_SEXUALLY_EXPLICIT': 'NEGLIGIBLE', 'HARM_CATEGORY_HATE_SPEECH': 'NEGLIGIBLE', 'HARM_CATEGORY_HARASSMENT': 'NEGLIGIBLE', 'HARM_CATEGORY_DANGEROUS_CONTENT': 'NEGLIGIBLE'}	6.075	2024-01-09 19:48:04	FALSE
572	C) Shave biopsy. The lesion is a 5-mm papule with a roughened surface. Although the clinical presentation is concerning for basal cell carcinoma, the definitive diagnosis of any skin lesion is made by biopsy. A shave biopsy is the most appropriate next step in management because it is a simple, inexpensive procedure that can be performed in the office with minimal discomfort to the patient.	{'HARM_CATEGORY_SEXUALLY_EXPLICIT': 'NEGLIGIBLE', 'HARM_CATEGORY_HATE_SPEECH': 'NEGLIGIBLE', 'HARM_CATEGORY_HARASSMENT': 'NEGLIGIBLE', 'HARM_CATEGORY_DANGEROUS_CONTENT': 'NEGLIGIBLE'}	6.063	2024-01-09 19:48:13	FALSE
573	H) Psoriatic arthritis The silvery-white scales over the red plaques on the shins and back are most likely psoriasis, a chronic inflammatory skin condition. Psoriatic arthritis is a type of inflammatory arthritis that can occur in people with psoriasis. It often affects the joints of the fingers and toes, causing pain, stiffness, and swelling. In some cases, psoriatic arthritis can also affect th…	{'HARM_CATEGORY_SEXUALLY_EXPLICIT': 'NEGLIGIBLE', 'HARM_CATEGORY_HATE_SPEECH': 'NEGLIGIBLE', 'HARM_CATEGORY_HARASSMENT': 'NEGLIGIBLE', 'HARM_CATEGORY_DANGEROUS_CONTENT': 'NEGLIGIBLE'}	6.66	2024-01-09 19:48:21	FALSE
574	E) Basal cell carcinoma. The lesion is a firm, nontender, erythematous, skin-colored nodule with central ulceration. Basal cell carcinoma is the most likely diagnosis because this type of skin cancer is most often found on sun-exposed areas of the head and neck in older individuals.	{'HARM_CATEGORY_SEXUALLY_EXPLICIT': 'NEGLIGIBLE', 'HARM_CATEGORY_HATE_SPEECH': 'NEGLIGIBLE', 'HARM_CATEGORY_HARASSMENT': 'NEGLIGIBLE', 'HARM_CATEGORY_DANGEROUS_CONTENT': 'NEGLIGIBLE'}	6.473	2024-01-09 19:48:30	FALSE
575	D) Discontinuation of lisinopril The patient has a rash that is most likely caused by lisinopril, an angiotensin-converting enzyme (ACE) inhibitor. ACE inhibitors are a common cause of drug-induced rashes. The rash is typically maculopapular, pruritic, and located on the trunk and extremities. It can also be associated with angioedema. The rash typically appears within 1-2 weeks of starting the m…	{'HARM_CATEGORY_SEXUALLY_EXPLICIT': 'NEGLIGIBLE', 'HARM_CATEGORY_HATE_SPEECH': 'NEGLIGIBLE', 'HARM_CATEGORY_HARASSMENT': 'NEGLIGIBLE', 'HARM_CATEGORY_DANGEROUS_CONTENT': 'NEGLIGIBLE'}	14.397	2024-01-09 19:48:47	FALSE
576	B) Adrenal insufficiency. This patient has Henoch-Schönlein purpura (HSP), which is characterized by a palpable purpuric rash on the lower extremities, arthralgias, abdominal pain, and renal involvement. The most common complication of HSP is renal involvement, which can lead to hypertension, edema, and oliguria. Adrenal insufficiency is a rare complication of HSP, but it can occur in up to 5% of…	{'HARM_CATEGORY_SEXUALLY_EXPLICIT': 'NEGLIGIBLE', 'HARM_CATEGORY_HATE_SPEECH': 'NEGLIGIBLE', 'HARM_CATEGORY_HARASSMENT': 'NEGLIGIBLE', 'HARM_CATEGORY_DANGEROUS_CONTENT': 'NEGLIGIBLE'}	11.033	2024-01-09 19:49:01	FALSE
577	The `response.parts` quick accessor only works for a single candidate, but none were returned. Check the `response.prompt_feedback` to see if the prompt was blocked.		0.913	2024-01-09 19:49:05	TRUE
578	B) Reassurance. The infant has Mongolian spots, which are benign pigmented lesions that are common in newborns. They are typically located on the back, buttocks, and shoulders. Mongolian spots usually fade over time and do not require treatment.	{'HARM_CATEGORY_SEXUALLY_EXPLICIT': 'NEGLIGIBLE', 'HARM_CATEGORY_HATE_SPEECH': 'NEGLIGIBLE', 'HARM_CATEGORY_HARASSMENT': 'NEGLIGIBLE', 'HARM_CATEGORY_DANGEROUS_CONTENT': 'NEGLIGIBLE'}	5.517	2024-01-09 19:49:12	FALSE
579	D) Lymphocytes at the dermoepidermal junction. The presence of white lace-like lines on the buccal mucosa, known as Wickham's striae, suggests that the patient has lichen planus. This is a chronic inflammatory skin condition that affects the skin, nails, and mucous membranes. The most common symptom is an itchy rash that appears on the legs, arms, and trunk. The rash is typically made up of small…	{'HARM_CATEGORY_SEXUALLY_EXPLICIT': 'NEGLIGIBLE', 'HARM_CATEGORY_HATE_SPEECH': 'NEGLIGIBLE', 'HARM_CATEGORY_HARASSMENT': 'NEGLIGIBLE', 'HARM_CATEGORY_DANGEROUS_CONTENT': 'NEGLIGIBLE'}	7.889	2024-01-09 19:49:21	FALSE
580	B) Cat bite The most likely diagnosis is cat-scratch disease based on the history of a cat bite and the presence of the typical skin lesions. The bacteria that cause cat-scratch disease are oxidase-positive and grow on MacConkey agar.	{'HARM_CATEGORY_SEXUALLY_EXPLICIT': 'NEGLIGIBLE', 'HARM_CATEGORY_HATE_SPEECH': 'NEGLIGIBLE', 'HARM_CATEGORY_HARASSMENT': 'NEGLIGIBLE', 'HARM_CATEGORY_DANGEROUS_CONTENT': 'NEGLIGIBLE'}	5.9880000000000000	2024-01-09 19:49:30	FALSE
581	E) Prescribe topical permethrin for the patient and his roommates. The patient has multiple pruritic, erythematous, raised lesions in a linear distribution on his arm and back. He has no history of similar lesions, and he is otherwise healthy. The most likely diagnosis is scabies. Scabies is a mite infestation of the skin that causes intense pruritus and a characteristic rash. The mites burrow in…	{'HARM_CATEGORY_SEXUALLY_EXPLICIT': 'NEGLIGIBLE', 'HARM_CATEGORY_HATE_SPEECH': 'NEGLIGIBLE', 'HARM_CATEGORY_HARASSMENT': 'NEGLIGIBLE', 'HARM_CATEGORY_DANGEROUS_CONTENT': 'NEGLIGIBLE'}	7.62	2024-01-09 19:49:39	FALSE
582	E) Potassium hydroxide preparation Potassium hydroxide (KOH) preparation is used to diagnose tinea versicolor, which is a common fungal infection of the skin. KOH preparation is a simple and inexpensive test that can be performed in a doctor's office or clinic. The test involves taking a scraping of the affected skin and placing it on a glass slide with a drop of KOH. The slide is then heated gen…	{'HARM_CATEGORY_SEXUALLY_EXPLICIT': 'NEGLIGIBLE', 'HARM_CATEGORY_HATE_SPEECH': 'NEGLIGIBLE', 'HARM_CATEGORY_HARASSMENT': 'NEGLIGIBLE', 'HARM_CATEGORY_DANGEROUS_CONTENT': 'NEGLIGIBLE'}	8.791	2024-01-09 19:49:50	FALSE
583	C) Varicella. The most likely diagnosis is varicella, also known as chickenpox. This is a common childhood illness that is caused by the varicella-zoster virus. The rash associated with varicella is typically pruritic and starts on the trunk before spreading to the face and extremities. The lesions begin as small, red papules that progress to vesicles and then crust over.	{'HARM_CATEGORY_SEXUALLY_EXPLICIT': 'NEGLIGIBLE', 'HARM_CATEGORY_HATE_SPEECH': 'NEGLIGIBLE', 'HARM_CATEGORY_HARASSMENT': 'NEGLIGIBLE', 'HARM_CATEGORY_DANGEROUS_CONTENT': 'NEGLIGIBLE'}	7.625	2024-01-09 19:50:01	FALSE
584	E) Varicella-zoster virus. The most likely diagnosis is molluscum contagiosum, which is caused by a poxvirus. The lesions are typically pearly, umbilicated papules that are 2-5 mm in diameter. They are often found on the trunk, extremities, and face. Molluscum contagiosum is usually spread through direct contact with an infected person or through contact with contaminated objects. It is most comm…	{'HARM_CATEGORY_SEXUALLY_EXPLICIT': 'NEGLIGIBLE', 'HARM_CATEGORY_HATE_SPEECH': 'NEGLIGIBLE', 'HARM_CATEGORY_HARASSMENT': 'NEGLIGIBLE', 'HARM_CATEGORY_DANGEROUS_CONTENT': 'NEGLIGIBLE'}	14.333	2024-01-09 19:50:19	FALSE
585	D) Dyshidrotic eczema. The man has a history of atopic dermatitis and a current pruritic vesicular eruption on his hands. Dyshidrotic eczema is a form of atopic dermatitis that affects the palms and soles. It is characterized by pruritic vesicles that develop on erythematous skin. The vesicles may rupture and form crusts. The condition is often chronic and relapsing.	{'HARM_CATEGORY_SEXUALLY_EXPLICIT': 'NEGLIGIBLE', 'HARM_CATEGORY_HATE_SPEECH': 'NEGLIGIBLE', 'HARM_CATEGORY_HARASSMENT': 'NEGLIGIBLE', 'HARM_CATEGORY_DANGEROUS_CONTENT': 'NEGLIGIBLE'}	6.145	2024-01-09 19:50:27	FALSE
586	D) TSC1 gene on chromosome 9. This patient has café-au-lait spots and seizures, which are both common findings in tuberous sclerosis complex (TSC). TSC is caused by a mutation in either the TSC1 or TSC2 gene. This patient has a cardiac rhabdomyoma, which is also a common finding in TSC. The TSC1 gene is located on chromosome 9.	{'HARM_CATEGORY_SEXUALLY_EXPLICIT': 'NEGLIGIBLE', 'HARM_CATEGORY_HATE_SPEECH': 'NEGLIGIBLE', 'HARM_CATEGORY_HARASSMENT': 'NEGLIGIBLE', 'HARM_CATEGORY_DANGEROUS_CONTENT': 'NEGLIGIBLE'}	6.24	2024-01-09 19:50:35	FALSE
587	The `response.parts` quick accessor only works for a single candidate, but none were returned. Check the `response.prompt_feedback` to see if the prompt was blocked.		1.085	2024-01-09 19:50:40	TRUE
588	A) Kawasaki disease. The child has a fever, rash, and lymphadenopathy, which are all symptoms of Kawasaki disease. Additionally, the rash is described as maculopapular, which is a type of rash that is seen in Kawasaki disease.	{'HARM_CATEGORY_SEXUALLY_EXPLICIT': 'NEGLIGIBLE', 'HARM_CATEGORY_HATE_SPEECH': 'NEGLIGIBLE', 'HARM_CATEGORY_HARASSMENT': 'NEGLIGIBLE', 'HARM_CATEGORY_DANGEROUS_CONTENT': 'NEGLIGIBLE'}	8.409	2024-01-09 19:50:53	FALSE
589	D) Oat cell lung cancer. The most likely diagnosis is dermatomyositis, which is associated with an underlying malignancy in 15% of cases. Oat cell lung cancer is the most common malignancy associated with dermatomyositis. The violaceous rash over the eyelids, Gottron papules over the metacarpophalangeal joints, and weakness in the proximal muscles are all classic findings of dermatomyositis.	{'HARM_CATEGORY_SEXUALLY_EXPLICIT': 'NEGLIGIBLE', 'HARM_CATEGORY_HATE_SPEECH': 'NEGLIGIBLE', 'HARM_CATEGORY_HARASSMENT': 'NEGLIGIBLE', 'HARM_CATEGORY_DANGEROUS_CONTENT': 'NEGLIGIBLE'}	6.6690000000000000	2024-01-09 19:51:04	FALSE
590	E) Aphthous stomatitis. The shallow, round, painful ulcers with a yellow-gray base and surrounding erythema are typical of aphthous stomatitis. The lesions are usually 2 to 4 mm in diameter and last 7 to 10 days. They often recur. The cause is unknown, but stress, trauma, and certain foods (eg, nuts, chocolate, coffee, strawberries) may trigger attacks.	{'HARM_CATEGORY_SEXUALLY_EXPLICIT': 'NEGLIGIBLE', 'HARM_CATEGORY_HATE_SPEECH': 'NEGLIGIBLE', 'HARM_CATEGORY_HARASSMENT': 'NEGLIGIBLE', 'HARM_CATEGORY_DANGEROUS_CONTENT': 'NEGLIGIBLE'}	7.2	2024-01-09 19:51:13	FALSE
591	C) Dermatofibroma The lesion is a firm, round, mobile nodule that is attached to the skin but not to deeper structures. When the skin lesion is squeezed, the surface retracts inwards, which is known as the "dimple sign". This sign is characteristic of dermatofibromas.	{'HARM_CATEGORY_SEXUALLY_EXPLICIT': 'NEGLIGIBLE', 'HARM_CATEGORY_HATE_SPEECH': 'NEGLIGIBLE', 'HARM_CATEGORY_HARASSMENT': 'NEGLIGIBLE', 'HARM_CATEGORY_DANGEROUS_CONTENT': 'NEGLIGIBLE'}	5.628	2024-01-09 19:51:21	FALSE
592	B) Pyogenic granuloma. The lesion is a rapidly growing, bleeding mass; the most likely diagnosis is pyogenic granuloma. Cherry hemangiomas typically present in infancy and do not enlarge rapidly. Glomus tumors are typically painful. Bacillary angiomatosis and Kaposi sarcoma are associated with immunosuppression. Keloid scars are not friable and do not bleed.	{'HARM_CATEGORY_SEXUALLY_EXPLICIT': 'NEGLIGIBLE', 'HARM_CATEGORY_HATE_SPEECH': 'NEGLIGIBLE', 'HARM_CATEGORY_HARASSMENT': 'NEGLIGIBLE', 'HARM_CATEGORY_DANGEROUS_CONTENT': 'NEGLIGIBLE'}	6.498	2024-01-09 19:51:30	FALSE
593	The correct answer is: B) Potassium hydroxide preparation. The most likely diagnosis is impetigo, a contagious skin infection caused by bacteria, typically Staphylococcus aureus or Streptococcus pyogenes. It is characterized by the presence of vesicles and pustules that rupture and form a honey-colored crust. The diagnosis is usually made clinically, but a potassium hydroxide preparation can be u…	{'HARM_CATEGORY_SEXUALLY_EXPLICIT': 'NEGLIGIBLE', 'HARM_CATEGORY_HATE_SPEECH': 'NEGLIGIBLE', 'HARM_CATEGORY_HARASSMENT': 'NEGLIGIBLE', 'HARM_CATEGORY_DANGEROUS_CONTENT': 'NEGLIGIBLE'}	6.271	2024-01-09 19:51:38	FALSE
594	D) Psoriasis. The well-circumscribed, silvery scaling, erythematous papules and plaques are most consistent with psoriasis.	{'HARM_CATEGORY_SEXUALLY_EXPLICIT': 'NEGLIGIBLE', 'HARM_CATEGORY_HATE_SPEECH': 'NEGLIGIBLE', 'HARM_CATEGORY_HARASSMENT': 'NEGLIGIBLE', 'HARM_CATEGORY_DANGEROUS_CONTENT': 'NEGLIGIBLE'}	6.849	2024-01-09 19:51:47	FALSE
595	A) Seborrheic dermatitis. This man has sharply demarcated, erythematous, scaling patches on his face. There is copious dandruff on his scalp without underlying erythema. These findings are most consistent with seborrheic dermatitis.	{'HARM_CATEGORY_SEXUALLY_EXPLICIT': 'NEGLIGIBLE', 'HARM_CATEGORY_HATE_SPEECH': 'NEGLIGIBLE', 'HARM_CATEGORY_HARASSMENT': 'NEGLIGIBLE', 'HARM_CATEGORY_DANGEROUS_CONTENT': 'NEGLIGIBLE'}	6.817	2024-01-09 19:51:58	FALSE
596	E) Basal cell carcinoma. The lesion is most likely a melanoma, which is derived from melanocytes. Melanocytes are neural crest-derived cells, as are the cells that give rise to neuroblastoma, medullary thyroid cancer, and adrenal adenoma. However, the lesion is not likely to be derived from these other tumors, as they are not typically found in the skin. Basal cell carcinoma is also derived from …	{'HARM_CATEGORY_SEXUALLY_EXPLICIT': 'NEGLIGIBLE', 'HARM_CATEGORY_HATE_SPEECH': 'NEGLIGIBLE', 'HARM_CATEGORY_HARASSMENT': 'NEGLIGIBLE', 'HARM_CATEGORY_DANGEROUS_CONTENT': 'NEGLIGIBLE'}	6.906	2024-01-09 19:52:09	FALSE
597	F) Mycobacterum leprae infection The boy has multiple, poorly demarcated, hypopigmented patches on sun-exposed areas of his skin. He emigrated from Indonesia, a country where leprosy is endemic. The most likely cause of his skin findings is Mycobacterium leprae infection (leprosy).	{'HARM_CATEGORY_SEXUALLY_EXPLICIT': 'NEGLIGIBLE', 'HARM_CATEGORY_HATE_SPEECH': 'NEGLIGIBLE', 'HARM_CATEGORY_HARASSMENT': 'NEGLIGIBLE', 'HARM_CATEGORY_DANGEROUS_CONTENT': 'NEGLIGIBLE'}	5.614	2024-01-09 19:52:16	FALSE
598	B) Streptococcus pneumoniae The chest x-ray shows bilateral lower lobe consolidation, which is a common finding in Streptococcus pneumoniae pneumonia. The other options are less likely because they typically cause either upper lobe consolidation (Klebsiella pneumoniae, Staphylococcus aureus, Haemophilus influenzae) or interstitial infiltrates (Mycoplasma pneumoniae, Legionella pneumophila).	{'HARM_CATEGORY_SEXUALLY_EXPLICIT': 'NEGLIGIBLE', 'HARM_CATEGORY_HATE_SPEECH': 'NEGLIGIBLE', 'HARM_CATEGORY_HARASSMENT': 'NEGLIGIBLE', 'HARM_CATEGORY_DANGEROUS_CONTENT': 'NEGLIGIBLE'}	6.744	2024-01-09 19:52:25	FALSE
599	E) Scl-70 protein. The patient has heliotrope rash, which is a characteristic finding in dermatomyositis. Scl-70 protein antibodies are seen in approximately 20% of patients with dermatomyositis.	{'HARM_CATEGORY_SEXUALLY_EXPLICIT': 'NEGLIGIBLE', 'HARM_CATEGORY_HATE_SPEECH': 'NEGLIGIBLE', 'HARM_CATEGORY_HARASSMENT': 'NEGLIGIBLE', 'HARM_CATEGORY_DANGEROUS_CONTENT': 'NEGLIGIBLE'}	5.848	2024-01-09 19:52:35	FALSE
600	D) Reassurance. These are Epstein pearls, which are small, white, keratin-filled cysts that occur on the roof of the mouth, gums, and buccal mucosa of newborns. They are caused by entrapment of surface ectoderm in the developing oral mucosa. Epstein pearls are common and usually disappear within a few weeks. Therefore, no treatment is necessary.	{'HARM_CATEGORY_SEXUALLY_EXPLICIT': 'NEGLIGIBLE', 'HARM_CATEGORY_HATE_SPEECH': 'NEGLIGIBLE', 'HARM_CATEGORY_HARASSMENT': 'NEGLIGIBLE', 'HARM_CATEGORY_DANGEROUS_CONTENT': 'NEGLIGIBLE'}	6.622	2024-01-09 19:52:44	FALSE
601	D) Polycystic ovary syndrome The most likely diagnosis is acanthosis nigricans, which is a velvety, hyperpigmented skin lesion found in body folds. It is most commonly associated with insulin resistance and obesity, and is commonly seen in patients with polycystic ovary syndrome.	{'HARM_CATEGORY_SEXUALLY_EXPLICIT': 'NEGLIGIBLE', 'HARM_CATEGORY_HATE_SPEECH': 'NEGLIGIBLE', 'HARM_CATEGORY_HARASSMENT': 'NEGLIGIBLE', 'HARM_CATEGORY_DANGEROUS_CONTENT': 'NEGLIGIBLE'}	6.286	2024-01-09 19:52:53	FALSE
602	D) Spindle endothelial cells forming slit-like spaces. The patient has multiple pigmented lesions on the back and upper extremities. This suggests that she is at increased risk of developing a melanoma. Melanoma is a type of skin cancer that arises from melanocytes, which are cells that produce melanin. The most common type of melanoma is cutaneous melanoma, which arises from melanocytes in the s…	{'HARM_CATEGORY_SEXUALLY_EXPLICIT': 'NEGLIGIBLE', 'HARM_CATEGORY_HATE_SPEECH': 'NEGLIGIBLE', 'HARM_CATEGORY_HARASSMENT': 'NEGLIGIBLE', 'HARM_CATEGORY_DANGEROUS_CONTENT': 'NEGLIGIBLE'}	6.294	2024-01-09 19:53:01	FALSE
603	D) Crystallization of monosodium urate. The firm, mobile, nontender nodules on the extensor surfaces of the hands and fingers are characteristic of gout. The other choices are not associated with the clinical presentation described.	{'HARM_CATEGORY_SEXUALLY_EXPLICIT': 'NEGLIGIBLE', 'HARM_CATEGORY_HATE_SPEECH': 'NEGLIGIBLE', 'HARM_CATEGORY_HARASSMENT': 'NEGLIGIBLE', 'HARM_CATEGORY_DANGEROUS_CONTENT': 'NEGLIGIBLE'}	32.299	2024-01-09 19:53:37	FALSE
604	F) Compound melanocytic nevus. The lesion is round, symmetric, and has a uniform brown color. It is slightly elevated and does not change its form on pinching. These features are all characteristic of a compound melanocytic nevus.	{'HARM_CATEGORY_SEXUALLY_EXPLICIT': 'NEGLIGIBLE', 'HARM_CATEGORY_HATE_SPEECH': 'NEGLIGIBLE', 'HARM_CATEGORY_HARASSMENT': 'NEGLIGIBLE', 'HARM_CATEGORY_DANGEROUS_CONTENT': 'NEGLIGIBLE'}	5.875	2024-01-09 19:53:45	FALSE
605	B) Keratinocytes. The rash is most likely caused by the abnormal proliferation of keratinocytes. Keratinocytes are the predominant cells in the epidermis, and they are responsible for producing the skin's protective barrier. In this patient, the keratinocytes have become neoplastic, and they are growing out of control. This is causing the rash and the other symptoms, such as weight loss.	{'HARM_CATEGORY_SEXUALLY_EXPLICIT': 'NEGLIGIBLE', 'HARM_CATEGORY_HATE_SPEECH': 'NEGLIGIBLE', 'HARM_CATEGORY_HARASSMENT': 'NEGLIGIBLE', 'HARM_CATEGORY_DANGEROUS_CONTENT': 'NEGLIGIBLE'}	6.157	2024-01-09 19:53:53	FALSE
606	B) Varicella zoster virus. The presence of oral vesicles and a maculopapular rash on the buttocks, hands, and feet in a child is most likely caused by varicella zoster virus, which is the causative agent of chickenpox.	{'HARM_CATEGORY_SEXUALLY_EXPLICIT': 'NEGLIGIBLE', 'HARM_CATEGORY_HATE_SPEECH': 'NEGLIGIBLE', 'HARM_CATEGORY_HARASSMENT': 'NEGLIGIBLE', 'HARM_CATEGORY_DANGEROUS_CONTENT': 'NEGLIGIBLE'}	7.298	2024-01-09 19:54:08	FALSE
607	C) Infection with Mycobacterium leprae The patient presents with hypopigmented patches on her face, hands, abdomen, and feet. She emigrated from India 2 years ago. The most likely diagnosis is leprosy, which is caused by infection with Mycobacterium leprae. Leprosy is a chronic infectious disease that affects the skin, nerves, and mucous membranes. It is spread through contact with infected dropl…	{'HARM_CATEGORY_SEXUALLY_EXPLICIT': 'NEGLIGIBLE', 'HARM_CATEGORY_HATE_SPEECH': 'NEGLIGIBLE', 'HARM_CATEGORY_HARASSMENT': 'NEGLIGIBLE', 'HARM_CATEGORY_DANGEROUS_CONTENT': 'NEGLIGIBLE'}	7.514	2024-01-09 19:54:19	FALSE
608	C) Papillary microabscesses and granular deposits of IgA The child is most likely suffering from linear IgA bullous dermatosis, which is a rare autoimmune blistering disease characterized by IgA deposits in the skin. The disease typically affects children and young adults, and it is often associated with other autoimmune disorders. The rash is typically pruritic and consists of vesicles and bulla…	{'HARM_CATEGORY_SEXUALLY_EXPLICIT': 'NEGLIGIBLE', 'HARM_CATEGORY_HATE_SPEECH': 'NEGLIGIBLE', 'HARM_CATEGORY_HARASSMENT': 'NEGLIGIBLE', 'HARM_CATEGORY_DANGEROUS_CONTENT': 'NEGLIGIBLE'}	9.51	2024-01-09 19:54:31	FALSE
609	D) Mast cells. The intensely pruritic rash is most likely caused by activation of mast cells, resulting in the release of histamine and other inflammatory mediators. Neutrophils are not typically involved in allergic reactions. Eosinophils are associated with parasitic infections and allergic reactions, but the clinical presentation and appearance of the rash suggest mast cell activation as the m…	{'HARM_CATEGORY_SEXUALLY_EXPLICIT': 'NEGLIGIBLE', 'HARM_CATEGORY_HATE_SPEECH': 'NEGLIGIBLE', 'HARM_CATEGORY_HARASSMENT': 'NEGLIGIBLE', 'HARM_CATEGORY_DANGEROUS_CONTENT': 'NEGLIGIBLE'}	6.923	2024-01-09 19:54:40	FALSE
610	A) Phthirus pubis. The most likely causal organism is Phthirus pubis. This parasite is commonly known as the crab louse. The crab louse is a small, wingless insect that infests the pubic hair and causes intense itching. The eggs of the crab louse are attached to the base of the pubic hair. The adult crab louse is visible to the naked eye and can be seen as a small, white or gray insect moving in …	{'HARM_CATEGORY_SEXUALLY_EXPLICIT': 'NEGLIGIBLE', 'HARM_CATEGORY_HATE_SPEECH': 'NEGLIGIBLE', 'HARM_CATEGORY_HARASSMENT': 'NEGLIGIBLE', 'HARM_CATEGORY_DANGEROUS_CONTENT': 'NEGLIGIBLE'}	7.2780000000000000	2024-01-09 19:54:50	FALSE
611	E) Keratoacanthoma. Keratoacanthomas are rapidly growing, dome-shaped, skin-colored or reddish papules or nodules with a central crater filled with keratin. They are most commonly found on sun-exposed areas of the head and neck in middle-aged or elderly individuals. They are benign and usually resolve spontaneously within a few months.	{'HARM_CATEGORY_SEXUALLY_EXPLICIT': 'NEGLIGIBLE', 'HARM_CATEGORY_HATE_SPEECH': 'NEGLIGIBLE', 'HARM_CATEGORY_HARASSMENT': 'NEGLIGIBLE', 'HARM_CATEGORY_DANGEROUS_CONTENT': 'NEGLIGIBLE'}	6.27	2024-01-09 19:54:59	FALSE
612	A) Modified regulation of the growth cycle of hair follicles The patient has a history of hypertension, major depressive disorder, allergic rhinitis, osteoarthritis, and diverticular disease. She is taking diltiazem, venlafaxine, loratadine, acetaminophen, and fiber supplements. She appears withdrawn. Her vital signs are within normal limits. Physical examination of the head is shown. There is no…	{'HARM_CATEGORY_SEXUALLY_EXPLICIT': 'NEGLIGIBLE', 'HARM_CATEGORY_HATE_SPEECH': 'NEGLIGIBLE', 'HARM_CATEGORY_HARASSMENT': 'NEGLIGIBLE', 'HARM_CATEGORY_DANGEROUS_CONTENT': 'NEGLIGIBLE'}	8.358	2024-01-09 19:55:11	FALSE
613	D) Bartonella henselae. This child has cat scratch disease. The most likely portal of entry is the resolving herpetic lesion on her lip.	{'HARM_CATEGORY_SEXUALLY_EXPLICIT': 'NEGLIGIBLE', 'HARM_CATEGORY_HATE_SPEECH': 'NEGLIGIBLE', 'HARM_CATEGORY_HARASSMENT': 'NEGLIGIBLE', 'HARM_CATEGORY_DANGEROUS_CONTENT': 'NEGLIGIBLE'}	5.181	2024-01-09 19:55:18	FALSE
614	D) Wound care with hydrocolloid dressings. The photograph shows a pressure ulcer. Because the patient has no sensation in his lower extremities, he is at increased risk of pressure ulcers. The ulcer should be treated with hydrocolloid dressings.	{'HARM_CATEGORY_SEXUALLY_EXPLICIT': 'NEGLIGIBLE', 'HARM_CATEGORY_HATE_SPEECH': 'NEGLIGIBLE', 'HARM_CATEGORY_HARASSMENT': 'NEGLIGIBLE', 'HARM_CATEGORY_DANGEROUS_CONTENT': 'NEGLIGIBLE'}	6.27	2024-01-09 19:55:27	FALSE
615	G) Delayed hypersensitivity reaction to a topically applied substance. The patient has a history of using a new makeup product before the rash appeared. She also has a history of using condoms inconsistently, which increases her risk of sexually transmitted infections. The rash is not itchy or painful, which suggests that it is not a primary infection. The most likely cause of this patient's cond…	{'HARM_CATEGORY_SEXUALLY_EXPLICIT': 'NEGLIGIBLE', 'HARM_CATEGORY_HATE_SPEECH': 'NEGLIGIBLE', 'HARM_CATEGORY_HARASSMENT': 'NEGLIGIBLE', 'HARM_CATEGORY_DANGEROUS_CONTENT': 'NEGLIGIBLE'}	6.8100000000000000	2024-01-09 19:55:42	FALSE
616	F) Azithromycin The most likely diagnosis is Erythema Multiforme (EM). EM is an acute, self-limited mucocutaneous hypersensitivity reaction. The most common cause is herpes simplex virus (HSV) infection (usually HSV-1). Other causes include Mycoplasma pneumoniae, drugs (eg, sulfonamides, barbiturates, phenytoin, oxicam nonsteroidal anti-inflammatory drugs), and vaccines. Symptoms are variable. Th…	{'HARM_CATEGORY_SEXUALLY_EXPLICIT': 'NEGLIGIBLE', 'HARM_CATEGORY_HATE_SPEECH': 'NEGLIGIBLE', 'HARM_CATEGORY_HARASSMENT': 'NEGLIGIBLE', 'HARM_CATEGORY_DANGEROUS_CONTENT': 'NEGLIGIBLE'}	7.358	2024-01-09 19:55:51	FALSE
617	B) Hematuria The child has HSP (Henoch-Schonlein purpura). This vasculitis affects small blood vessels in the skin, joints, gastrointestinal tract, and kidneys. The most common symptoms are a rash, joint pain, abdominal pain, and blood in the urine. This child has the classic rash of HSP, which is characterized by palpable purpura (raised, red-purple spots) on the lower extremities. He also has a…	{'HARM_CATEGORY_SEXUALLY_EXPLICIT': 'NEGLIGIBLE', 'HARM_CATEGORY_HATE_SPEECH': 'NEGLIGIBLE', 'HARM_CATEGORY_HARASSMENT': 'NEGLIGIBLE', 'HARM_CATEGORY_DANGEROUS_CONTENT': 'NEGLIGIBLE'}	10.607	2024-01-09 19:56:03	FALSE
618	D) Pityriasis rosea. The most likely diagnosis is pityriasis rosea. This is a common skin condition that is characterized by a herald patch, which is a single, round, scaly lesion that is followed by smaller, similar lesions that spread over the trunk and extremities. The rash is usually itchy and can be accompanied by a fever, sore throat, and malaise. Pityriasis rosea is caused by a virus, and …	{'HARM_CATEGORY_SEXUALLY_EXPLICIT': 'NEGLIGIBLE', 'HARM_CATEGORY_HATE_SPEECH': 'NEGLIGIBLE', 'HARM_CATEGORY_HARASSMENT': 'NEGLIGIBLE', 'HARM_CATEGORY_DANGEROUS_CONTENT': 'NEGLIGIBLE'}	7.833	2024-01-09 19:56:16	FALSE
619	The `response.parts` quick accessor only works for a single candidate, but none were returned. Check the `response.prompt_feedback` to see if the prompt was blocked.		0.588	2024-01-09 19:56:19	TRUE
620	B) Trypanosoma brucei. The photomicrograph shows amastigotes of Trypanosoma brucei in a tissue macrophage. The clinical presentation of a solitary, round, pink-colored plaque with central ulceration on the right wrist, as well as axillary lymphadenopathy, is consistent with cutaneous leishmaniasis. The patient's travel history to Guatemala, where Trypanosoma brucei is endemic, further supports th…	{'HARM_CATEGORY_SEXUALLY_EXPLICIT': 'NEGLIGIBLE', 'HARM_CATEGORY_HATE_SPEECH': 'NEGLIGIBLE', 'HARM_CATEGORY_HARASSMENT': 'NEGLIGIBLE', 'HARM_CATEGORY_DANGEROUS_CONTENT': 'NEGLIGIBLE'}	6.582	2024-01-09 19:56:27	FALSE
621	The `response.parts` quick accessor only works for a single candidate, but none were returned. Check the `response.prompt_feedback` to see if the prompt was blocked.		0.846	2024-01-09 19:56:32	TRUE
622	C) Scabies. The most likely cause of this patient's symptoms is scabies. This is a mite that burrows into the skin and causes intense itching. The rash is typically seen in areas where the skin is thin, such as the thighs, buttocks, and abdomen. The patient's history of adopting a stray dog from an animal shelter also supports this diagnosis, as dogs are a common source of scabies.	{'HARM_CATEGORY_SEXUALLY_EXPLICIT': 'NEGLIGIBLE', 'HARM_CATEGORY_HATE_SPEECH': 'NEGLIGIBLE', 'HARM_CATEGORY_HARASSMENT': 'NEGLIGIBLE', 'HARM_CATEGORY_DANGEROUS_CONTENT': 'NEGLIGIBLE'}	6.317	2024-01-09 19:56:41	FALSE
623	The correct answer is C) Inhibition of mycolic acid synthesis. The patient has a history of camping in Maine, which is a region where Lyme disease is endemic. The erythema migrans rash is the most common manifestation of Lyme disease. This rash typically appears 3 to 30 days after a bite from an infected tick. The rash is initially a small, red papule that gradually enlarges and develops a bullse…	{'HARM_CATEGORY_SEXUALLY_EXPLICIT': 'NEGLIGIBLE', 'HARM_CATEGORY_HATE_SPEECH': 'NEGLIGIBLE', 'HARM_CATEGORY_HARASSMENT': 'NEGLIGIBLE', 'HARM_CATEGORY_DANGEROUS_CONTENT': 'NEGLIGIBLE'}	7.33	2024-01-09 19:56:51	FALSE
624	E) Daily cleansing with water and soap The infant has erythema multiforme (EM), which is characterized by a symmetric, poorly demarcated, edematous, red plaque with concentric, light and dark erythematous rings. It is most commonly caused by a viral infection (eg, herpes simplex virus, Mycoplasma pneumoniae, Epstein-Barr virus, adenovirus, coxsackievirus, echovirus), a drug reaction (eg, sulfonam…	{'HARM_CATEGORY_SEXUALLY_EXPLICIT': 'NEGLIGIBLE', 'HARM_CATEGORY_HATE_SPEECH': 'NEGLIGIBLE', 'HARM_CATEGORY_HARASSMENT': 'NEGLIGIBLE', 'HARM_CATEGORY_DANGEROUS_CONTENT': 'NEGLIGIBLE'}	8.953	2024-01-09 19:57:03	FALSE
625	E) Administer oral cetirizine. The patient has urticaria, which is characterized by raised, itchy plaques on the skin. Urticaria can be caused by a variety of factors, including allergies, infections, and medications. In this case, the patient has a history of ulcerative colitis, which is a type of inflammatory bowel disease. Ulcerative colitis can cause a variety of skin problems, including urti…	{'HARM_CATEGORY_SEXUALLY_EXPLICIT': 'NEGLIGIBLE', 'HARM_CATEGORY_HATE_SPEECH': 'NEGLIGIBLE', 'HARM_CATEGORY_HARASSMENT': 'NEGLIGIBLE', 'HARM_CATEGORY_DANGEROUS_CONTENT': 'NEGLIGIBLE'}	7.897	2024-01-09 19:57:15	FALSE
626	The `response.parts` quick accessor only works for a single candidate, but none were returned. Check the `response.prompt_feedback` to see if the prompt was blocked.		1.047	2024-01-09 19:57:18	TRUE
627	B) Poxvirus. The lesion is a solitary, well-circumscribed, erythematous, slightly elevated papule with a rough surface. It is located on the sole of the foot, which is a common site for warts. The patient has no history of trauma or contact with anyone with a known poxvirus infection. He is not immunocompromised. The most likely cause of the lesion is a poxvirus, specifically a plantar wart.	{'HARM_CATEGORY_SEXUALLY_EXPLICIT': 'NEGLIGIBLE', 'HARM_CATEGORY_HATE_SPEECH': 'NEGLIGIBLE', 'HARM_CATEGORY_HARASSMENT': 'NEGLIGIBLE', 'HARM_CATEGORY_DANGEROUS_CONTENT': 'NEGLIGIBLE'}	6.553	2024-01-09 19:57:27	FALSE
628	D) Psoriasis. The most likely underlying cause of these findings is psoriasis. Psoriasis is a chronic inflammatory skin condition that affects the nails, skin, and joints. It is characterized by red, scaly patches of skin and nail pitting.	{'HARM_CATEGORY_SEXUALLY_EXPLICIT': 'NEGLIGIBLE', 'HARM_CATEGORY_HATE_SPEECH': 'NEGLIGIBLE', 'HARM_CATEGORY_HARASSMENT': 'NEGLIGIBLE', 'HARM_CATEGORY_DANGEROUS_CONTENT': 'NEGLIGIBLE'}	5.96	2024-01-09 19:57:35	FALSE
629	B) Topical erythromycin therapy The most likely diagnosis is tinea corporis (ringworm). It is a common fungal infection of the skin that is caused by a type of fungus called a dermatophyte. Tinea corporis is characterized by a round or oval patch of red, itchy skin. The patch may have a raised, scaly border and a clear center. Tinea corporis is typically treated with topical antifungal medication…	{'HARM_CATEGORY_SEXUALLY_EXPLICIT': 'NEGLIGIBLE', 'HARM_CATEGORY_HATE_SPEECH': 'NEGLIGIBLE', 'HARM_CATEGORY_HARASSMENT': 'NEGLIGIBLE', 'HARM_CATEGORY_DANGEROUS_CONTENT': 'NEGLIGIBLE'}	7.592	2024-01-09 19:57:44	FALSE
630	D) Actinic keratosis. The lesions are erythematous, scaly, and crusty, with a history of sun exposure. They are most likely to be actinic keratoses, which are precancerous lesions that can develop into squamous cell carcinomas.	{'HARM_CATEGORY_SEXUALLY_EXPLICIT': 'NEGLIGIBLE', 'HARM_CATEGORY_HATE_SPEECH': 'NEGLIGIBLE', 'HARM_CATEGORY_HARASSMENT': 'NEGLIGIBLE', 'HARM_CATEGORY_DANGEROUS_CONTENT': 'NEGLIGIBLE'}	5.823	2024-01-09 19:57:52	FALSE
631	A) Sickle cell dactylitis Sickle cell dactylitis is a common presentation of sickle cell disease in children. It is characterized by painful swelling of the digits, most commonly the hands and feet. The swelling is caused by occlusion of small blood vessels by sickled red blood cells. The inflammation typically resolves within a few days.	{'HARM_CATEGORY_SEXUALLY_EXPLICIT': 'NEGLIGIBLE', 'HARM_CATEGORY_HATE_SPEECH': 'NEGLIGIBLE', 'HARM_CATEGORY_HARASSMENT': 'NEGLIGIBLE', 'HARM_CATEGORY_DANGEROUS_CONTENT': 'NEGLIGIBLE'}	13.462	2024-01-09 19:58:08	FALSE
632	A) Thrombosis of a deep vein The patient has edema in both legs that is worse at the end of the day and is associated with itching. This suggests that the patient has venous insufficiency. Venous insufficiency can lead to thrombosis of a deep vein.	{'HARM_CATEGORY_SEXUALLY_EXPLICIT': 'NEGLIGIBLE', 'HARM_CATEGORY_HATE_SPEECH': 'NEGLIGIBLE', 'HARM_CATEGORY_HARASSMENT': 'NEGLIGIBLE', 'HARM_CATEGORY_DANGEROUS_CONTENT': 'NEGLIGIBLE'}	5.656	2024-01-09 19:58:15	FALSE
633	The `response.parts` quick accessor only works for a single candidate, but none were returned. Check the `response.prompt_feedback` to see if the prompt was blocked.		0.882	2024-01-09 19:58:18	TRUE
634	F) Scabies. The most likely diagnosis is scabies. The patient has a history of atopic dermatitis, which makes him more susceptible to scabies. The rash is itchy and has a characteristic appearance. There is cervical lymphadenopathy, which is a common finding in scabies.	{'HARM_CATEGORY_SEXUALLY_EXPLICIT': 'NEGLIGIBLE', 'HARM_CATEGORY_HATE_SPEECH': 'NEGLIGIBLE', 'HARM_CATEGORY_HARASSMENT': 'NEGLIGIBLE', 'HARM_CATEGORY_DANGEROUS_CONTENT': 'NEGLIGIBLE'}	6.16	2024-01-09 19:58:26	FALSE
635	C) Basal cell carcinoma. The lesion is a firm, round, pearly papule with telangiectasia. Basal cell carcinoma is the most likely diagnosis because it is the most common type of skin cancer, and it often appears on sun-exposed areas of the skin, such as the nose.	{'HARM_CATEGORY_SEXUALLY_EXPLICIT': 'NEGLIGIBLE', 'HARM_CATEGORY_HATE_SPEECH': 'NEGLIGIBLE', 'HARM_CATEGORY_HARASSMENT': 'NEGLIGIBLE', 'HARM_CATEGORY_DANGEROUS_CONTENT': 'NEGLIGIBLE'}	6.023	2024-01-09 19:58:37	FALSE
636	The `response.parts` quick accessor only works for a single candidate, but none were returned. Check the `response.prompt_feedback` to see if the prompt was blocked.		0.864	2024-01-09 19:58:41	TRUE
637	C) Bartonella henselae. The man has a history of a nonpruritic rash on his right forearm that began as pustules and progressed to form nodules and ulcers. He also has right axillary lymphadenopathy. The most likely causal organism is Bartonella henselae, which is the cause of cat scratch disease. The organism is transmitted to humans by the bite or scratch of an infected cat. The incubation perio…	{'HARM_CATEGORY_SEXUALLY_EXPLICIT': 'NEGLIGIBLE', 'HARM_CATEGORY_HATE_SPEECH': 'NEGLIGIBLE', 'HARM_CATEGORY_HARASSMENT': 'NEGLIGIBLE', 'HARM_CATEGORY_DANGEROUS_CONTENT': 'NEGLIGIBLE'}	10.086	2024-01-09 19:58:53	FALSE
638	A) Dapsone. The patient presents with silvery scaling, well-circumscribed, erythematous papules and plaques on his elbows, which are typical of psoriasis. Dapsone is a medication used to treat psoriasis.	{'HARM_CATEGORY_SEXUALLY_EXPLICIT': 'NEGLIGIBLE', 'HARM_CATEGORY_HATE_SPEECH': 'NEGLIGIBLE', 'HARM_CATEGORY_HARASSMENT': 'NEGLIGIBLE', 'HARM_CATEGORY_DANGEROUS_CONTENT': 'NEGLIGIBLE'}	5.78	2024-01-09 19:59:05	FALSE
639	C) Inpatient treatment with intravenous acyclovir The patient has disseminated zoster, which requires IV acyclovir.	{'HARM_CATEGORY_SEXUALLY_EXPLICIT': 'NEGLIGIBLE', 'HARM_CATEGORY_HATE_SPEECH': 'NEGLIGIBLE', 'HARM_CATEGORY_HARASSMENT': 'NEGLIGIBLE', 'HARM_CATEGORY_DANGEROUS_CONTENT': 'NEGLIGIBLE'}	7.668	2024-01-09 19:59:16	FALSE
640	B) No further interventions. Actinic lentigines, also known as solar lentigines or liver spots, are common, acquired, benign melanocytic lesions that present as uniformly flat, round to oval, light brown to dark brown macules or patches. They are typically multiple and located on sun-exposed areas, such as the face, forearms, and backs of the hands. Actinic lentigines are caused by chronic sun ex…	{'HARM_CATEGORY_SEXUALLY_EXPLICIT': 'NEGLIGIBLE', 'HARM_CATEGORY_HATE_SPEECH': 'NEGLIGIBLE', 'HARM_CATEGORY_HARASSMENT': 'NEGLIGIBLE', 'HARM_CATEGORY_DANGEROUS_CONTENT': 'NEGLIGIBLE'}	11.544	2024-01-09 19:59:31	FALSE
641	C) IgA anti-tissue transglutaminase antibodies The patient presents with erythematous, excoriated papules and plaques on the extensor surfaces of the elbows and knees, which are typical of atopic dermatitis. Atopic dermatitis is associated with elevated serum IgA anti-tissue transglutaminase antibodies.	{'HARM_CATEGORY_SEXUALLY_EXPLICIT': 'NEGLIGIBLE', 'HARM_CATEGORY_HATE_SPEECH': 'NEGLIGIBLE', 'HARM_CATEGORY_HARASSMENT': 'NEGLIGIBLE', 'HARM_CATEGORY_DANGEROUS_CONTENT': 'NEGLIGIBLE'}	5.8	2024-01-09 19:59:41	FALSE
642	The `response.parts` quick accessor only works for a single candidate, but none were returned. Check the `response.prompt_feedback` to see if the prompt was blocked.		0.965	2024-01-09 19:59:44	TRUE
643	D) Marked noncompliance of the left ventricular wall. The photograph shows a markedly dilated left ventricle with no obvious cause of obstruction to left ventricular outflow. The pliable valves without calcification suggest that the patient did not have significant valvular heart disease. Therefore, the most likely explanation for the patient's condition is marked noncompliance of the left ventri…	{'HARM_CATEGORY_SEXUALLY_EXPLICIT': 'NEGLIGIBLE', 'HARM_CATEGORY_HATE_SPEECH': 'NEGLIGIBLE', 'HARM_CATEGORY_HARASSMENT': 'NEGLIGIBLE', 'HARM_CATEGORY_DANGEROUS_CONTENT': 'NEGLIGIBLE'}	6.282	2024-01-09 19:59:54	FALSE
644	G) Third-degree atrioventricular block The ECG shows a complete heart block with no atrial activity. The ventricles are beating at a slow rate of 40/min. This is a serious condition that can lead to heart failure. The patient needs to be treated immediately with a pacemaker.	{'HARM_CATEGORY_SEXUALLY_EXPLICIT': 'NEGLIGIBLE', 'HARM_CATEGORY_HATE_SPEECH': 'NEGLIGIBLE', 'HARM_CATEGORY_HARASSMENT': 'NEGLIGIBLE', 'HARM_CATEGORY_DANGEROUS_CONTENT': 'NEGLIGIBLE'}	5.672	2024-01-09 20:00:02	FALSE
645	D) Barrel chest. The graph shows a markedly prolonged respiratory cycle with a waxing and waning pattern, which is known as Cheyne-Stokes respiration. This pattern is often seen in patients with increased intracranial pressure, which can be caused by a variety of conditions, including head trauma, stroke, and brain tumors. Barrel chest is a deformity of the chest that is caused by chronic obstruc…	{'HARM_CATEGORY_SEXUALLY_EXPLICIT': 'NEGLIGIBLE', 'HARM_CATEGORY_HATE_SPEECH': 'NEGLIGIBLE', 'HARM_CATEGORY_HARASSMENT': 'NEGLIGIBLE', 'HARM_CATEGORY_DANGEROUS_CONTENT': 'NEGLIGIBLE'}	6.868	2024-01-09 20:00:10	FALSE
646	C) Occlusion of the left anterior descending artery The ECG shows ST elevation in leads V1, V2, and V3, which is consistent with an occlusion of the left anterior descending artery.	{'HARM_CATEGORY_SEXUALLY_EXPLICIT': 'NEGLIGIBLE', 'HARM_CATEGORY_HATE_SPEECH': 'NEGLIGIBLE', 'HARM_CATEGORY_HARASSMENT': 'NEGLIGIBLE', 'HARM_CATEGORY_DANGEROUS_CONTENT': 'NEGLIGIBLE'}	5.664	2024-01-09 20:00:18	FALSE
647	D) Sublingual nitroglycerin. The ECG shows ST-segment elevation in leads V2 and V3, which is most likely due to an acute inferior wall myocardial infarction. The patient should be given sublingual nitroglycerin to relieve pain and improve coronary blood flow.	{'HARM_CATEGORY_SEXUALLY_EXPLICIT': 'NEGLIGIBLE', 'HARM_CATEGORY_HATE_SPEECH': 'NEGLIGIBLE', 'HARM_CATEGORY_HARASSMENT': 'NEGLIGIBLE', 'HARM_CATEGORY_DANGEROUS_CONTENT': 'NEGLIGIBLE'}	6.484	2024-01-09 20:00:29	FALSE
648	B) Defibrillation. The rhythm shown is ventricular fibrillation (VF). The most appropriate next step in management is defibrillation.	{'HARM_CATEGORY_SEXUALLY_EXPLICIT': 'NEGLIGIBLE', 'HARM_CATEGORY_HATE_SPEECH': 'NEGLIGIBLE', 'HARM_CATEGORY_HARASSMENT': 'NEGLIGIBLE', 'HARM_CATEGORY_DANGEROUS_CONTENT': 'NEGLIGIBLE'}	5.219	2024-01-09 20:00:36	FALSE
649	B) Tube thoracostomy. The CT scan shows a large amount of fluid in the patient's right hemithorax, which is compressing the heart and causing shortness of breath. This is likely due to a pulmonary embolism, which is a blood clot that has traveled to the lung. The most appropriate treatment for this condition is to remove the fluid from the chest cavity, which can be done with a tube thoracostomy.	{'HARM_CATEGORY_SEXUALLY_EXPLICIT': 'NEGLIGIBLE', 'HARM_CATEGORY_HATE_SPEECH': 'NEGLIGIBLE', 'HARM_CATEGORY_HARASSMENT': 'NEGLIGIBLE', 'HARM_CATEGORY_DANGEROUS_CONTENT': 'NEGLIGIBLE'}	6.026	2024-01-09 20:00:44	FALSE
650	D) Rhizopus microsporus. The presence of broad, non-septate hyphae with right-angle branching is most consistent with Rhizopus microsporus. Mucor and Rhizopus are the most common agents of zygomycosis (a rapidly spreading fungal infection). It is most often seen in immunocompromised patients (eg, those with diabetes mellitus, neutropenia, or burns) and in those with diabetic ketoacidosis.	{'HARM_CATEGORY_SEXUALLY_EXPLICIT': 'NEGLIGIBLE', 'HARM_CATEGORY_HATE_SPEECH': 'NEGLIGIBLE', 'HARM_CATEGORY_HARASSMENT': 'NEGLIGIBLE', 'HARM_CATEGORY_DANGEROUS_CONTENT': 'NEGLIGIBLE'}	7.215	2024-01-09 20:00:54	FALSE
651	B) Administration of magnesium sulfate The most likely diagnosis is torsades de pointes. This is a polymorphic ventricular tachycardia that is often caused by electrolyte abnormalities, such as hypomagnesemia or hypokalemia. The ECG shows a prolonged QT interval, which is a risk factor for torsades de pointes. The patient's magnesium concentration is low, which is likely the cause of the arrhythm…	{'HARM_CATEGORY_SEXUALLY_EXPLICIT': 'NEGLIGIBLE', 'HARM_CATEGORY_HATE_SPEECH': 'NEGLIGIBLE', 'HARM_CATEGORY_HARASSMENT': 'NEGLIGIBLE', 'HARM_CATEGORY_DANGEROUS_CONTENT': 'NEGLIGIBLE'}	6.752	2024-01-09 20:01:04	FALSE
652	The correct answer is B) Blastomyces dermatitidis. The photomicrograph shows numerous large yeast cells with broad-based budding. These are characteristic of Blastomyces dermatitidis, the most likely causal pathogen in this patient, who is immunosuppressed because he underwent kidney transplantation and has multiple risk factors for infection with this organism, including his recent travel to an …	{'HARM_CATEGORY_SEXUALLY_EXPLICIT': 'NEGLIGIBLE', 'HARM_CATEGORY_HATE_SPEECH': 'NEGLIGIBLE', 'HARM_CATEGORY_HARASSMENT': 'NEGLIGIBLE', 'HARM_CATEGORY_DANGEROUS_CONTENT': 'NEGLIGIBLE'}	6.243	2024-01-09 20:01:12	FALSE
653	D) Diffuse inflammatory alveolar damage The chest radiograph shows diffuse bilateral infiltrates, which is most likely caused by diffuse inflammatory alveolar damage. This can be caused by a variety of conditions, including sepsis, pneumonia, and pancreatitis. The patient is likely to have developed sepsis as a complication of his surgery.	{'HARM_CATEGORY_SEXUALLY_EXPLICIT': 'NEGLIGIBLE', 'HARM_CATEGORY_HATE_SPEECH': 'NEGLIGIBLE', 'HARM_CATEGORY_HARASSMENT': 'NEGLIGIBLE', 'HARM_CATEGORY_DANGEROUS_CONTENT': 'NEGLIGIBLE'}	6.312	2024-01-09 20:01:21	FALSE
654	D) Fixed-split S2 sound. The ECG shows sinus tachycardia with occasional supraventricular premature complexes. The PR interval is 16 seconds, which is slightly above the 95% confidence interval for her age. There is no acute ST-segment or T-wave abnormality. This patient has hypertension and type 2 diabetes mellitus, which are risk factors for coronary artery disease. The most likely cause of her…	{'HARM_CATEGORY_SEXUALLY_EXPLICIT': 'NEGLIGIBLE', 'HARM_CATEGORY_HATE_SPEECH': 'NEGLIGIBLE', 'HARM_CATEGORY_HARASSMENT': 'NEGLIGIBLE', 'HARM_CATEGORY_DANGEROUS_CONTENT': 'NEGLIGIBLE'}	7.138	2024-01-09 20:01:33	FALSE
655	F) Synchronized cardioversion. The ECG shows polymorphic ventricular tachycardia (VT). The most appropriate next step in management is synchronized cardioversion.	{'HARM_CATEGORY_SEXUALLY_EXPLICIT': 'NEGLIGIBLE', 'HARM_CATEGORY_HATE_SPEECH': 'NEGLIGIBLE', 'HARM_CATEGORY_HARASSMENT': 'NEGLIGIBLE', 'HARM_CATEGORY_DANGEROUS_CONTENT': 'NEGLIGIBLE'}	6.237	2024-01-09 20:01:44	FALSE
656	E) Synchronized cardioversion. The ECG shows atrial fibrillation with rapid ventricular response. The most appropriate next step in management is synchronized cardioversion.	{'HARM_CATEGORY_SEXUALLY_EXPLICIT': 'NEGLIGIBLE', 'HARM_CATEGORY_HATE_SPEECH': 'NEGLIGIBLE', 'HARM_CATEGORY_HARASSMENT': 'NEGLIGIBLE', 'HARM_CATEGORY_DANGEROUS_CONTENT': 'NEGLIGIBLE'}	6.987	2024-01-09 20:01:53	FALSE
657	A) Close observation with continuous telemetry. The ECG shows sinus bradycardia with a heart rate of 40 bpm. The patient is diaphoretic and hypotensive, which suggests that she is in shock. This could be due to a number of causes, including a vasovagal reaction, a myocardial infarction, or a pulmonary embolism. Given the patient's age and history of hypertension, the most likely cause is a myocar…	{'HARM_CATEGORY_SEXUALLY_EXPLICIT': 'NEGLIGIBLE', 'HARM_CATEGORY_HATE_SPEECH': 'NEGLIGIBLE', 'HARM_CATEGORY_HARASSMENT': 'NEGLIGIBLE', 'HARM_CATEGORY_DANGEROUS_CONTENT': 'NEGLIGIBLE'}	22.791	2024-01-09 20:02:18	FALSE
658	D) Emergency needle thoracostomy. The ECG shows electrical alternans, which is a regular variation in the amplitude of the QRS complexes. This is a sign of pericardial tamponade, which is a life-threatening condition in which fluid accumulates in the pericardial sac and compresses the heart. The most appropriate next step in management is to perform an emergency needle thoracostomy to relieve the…	{'HARM_CATEGORY_SEXUALLY_EXPLICIT': 'NEGLIGIBLE', 'HARM_CATEGORY_HATE_SPEECH': 'NEGLIGIBLE', 'HARM_CATEGORY_HARASSMENT': 'NEGLIGIBLE', 'HARM_CATEGORY_DANGEROUS_CONTENT': 'NEGLIGIBLE'}	6.279	2024-01-09 20:02:28	FALSE
659	D) Accessory atrioventricular pathway. The ECG shows a short PR interval and a delta wave, which are diagnostic of an accessory atrioventricular pathway (AV pathway). The presence of an accessory AV pathway can cause palpitations, lightheadedness, and shortness of breath, as well as syncope (loss of consciousness).	{'HARM_CATEGORY_SEXUALLY_EXPLICIT': 'NEGLIGIBLE', 'HARM_CATEGORY_HATE_SPEECH': 'NEGLIGIBLE', 'HARM_CATEGORY_HARASSMENT': 'NEGLIGIBLE', 'HARM_CATEGORY_DANGEROUS_CONTENT': 'NEGLIGIBLE'}	6.885	2024-01-09 20:02:38	FALSE
660	B) Chlamydia trachomatis urethritis The erythema and sparse discharge at the urethral meatus, as well as the presence of intracellular bacteria on microscopy, suggest a urethritis. The most likely cause is Chlamydia trachomatis, which is the most common cause of sexually transmitted urethritis.	{'HARM_CATEGORY_SEXUALLY_EXPLICIT': 'NEGLIGIBLE', 'HARM_CATEGORY_HATE_SPEECH': 'NEGLIGIBLE', 'HARM_CATEGORY_HARASSMENT': 'NEGLIGIBLE', 'HARM_CATEGORY_DANGEROUS_CONTENT': 'NEGLIGIBLE'}	6.501	2024-01-09 20:02:46	FALSE
661	The `response.parts` quick accessor only works for a single candidate, but none were returned. Check the `response.prompt_feedback` to see if the prompt was blocked.		1.0	2024-01-09 20:02:49	TRUE
662	C) Gardnerella vaginalis. The clue to the diagnosis is the presence of "clue cells," which are epithelial cells covered with bacteria. These are diagnostic of bacterial vaginosis, which is caused by Gardnerella vaginalis.	{'HARM_CATEGORY_SEXUALLY_EXPLICIT': 'NEGLIGIBLE', 'HARM_CATEGORY_HATE_SPEECH': 'NEGLIGIBLE', 'HARM_CATEGORY_HARASSMENT': 'NEGLIGIBLE', 'HARM_CATEGORY_DANGEROUS_CONTENT': 'NEGLIGIBLE'}	6.272	2024-01-09 20:02:58	FALSE
663	The `response.parts` quick accessor only works for a single candidate, but none were returned. Check the `response.prompt_feedback` to see if the prompt was blocked.		1.162	2024-01-09 20:03:02	TRUE
664	F) Trichomonas vaginalis The presence of motile, pear-shaped organisms with 4 to 5 flagella on microscopy is most consistent with Trichomonas vaginalis.	{'HARM_CATEGORY_SEXUALLY_EXPLICIT': 'NEGLIGIBLE', 'HARM_CATEGORY_HATE_SPEECH': 'NEGLIGIBLE', 'HARM_CATEGORY_HARASSMENT': 'NEGLIGIBLE', 'HARM_CATEGORY_DANGEROUS_CONTENT': 'NEGLIGIBLE'}	6.283	2024-01-09 20:03:13	FALSE
665	The answer is C) Condylomata acuminata. The arrow in the photomicrograph points to koilocytes, which are cells infected with human papillomavirus (HPV). HPV is a sexually transmitted infection that can cause genital warts, cervical cancer, and other cancers.	{'HARM_CATEGORY_SEXUALLY_EXPLICIT': 'NEGLIGIBLE', 'HARM_CATEGORY_HATE_SPEECH': 'NEGLIGIBLE', 'HARM_CATEGORY_HARASSMENT': 'NEGLIGIBLE', 'HARM_CATEGORY_DANGEROUS_CONTENT': 'NEGLIGIBLE'}	5.978	2024-01-09 20:03:21	FALSE
666	D) Embolus to middle cerebral artery. The patient has a left-sided weakness and difficulty speaking, which suggests a stroke. The CT scan shows a large area of hypodensity in the right middle cerebral artery territory, which is consistent with an embolism.	{'HARM_CATEGORY_SEXUALLY_EXPLICIT': 'NEGLIGIBLE', 'HARM_CATEGORY_HATE_SPEECH': 'NEGLIGIBLE', 'HARM_CATEGORY_HARASSMENT': 'NEGLIGIBLE', 'HARM_CATEGORY_DANGEROUS_CONTENT': 'NEGLIGIBLE'}	6.258	2024-01-09 20:03:30	FALSE
667	B) Papilledema. The MRI shows enlarged ventricles, which is a sign of increased intracranial pressure. Papilledema is a swelling of the optic disc that is caused by increased intracranial pressure.	{'HARM_CATEGORY_SEXUALLY_EXPLICIT': 'NEGLIGIBLE', 'HARM_CATEGORY_HATE_SPEECH': 'NEGLIGIBLE', 'HARM_CATEGORY_HARASSMENT': 'NEGLIGIBLE', 'HARM_CATEGORY_DANGEROUS_CONTENT': 'NEGLIGIBLE'}	5.258	2024-01-09 20:03:36	FALSE
668	D) Aggregation of alpha-synuclein. The arrow points to a Lewy body, an aggregation of alpha-synuclein. These are pathognomonic of Parkinson disease, a common neurodegenerative disorder.	{'HARM_CATEGORY_SEXUALLY_EXPLICIT': 'NEGLIGIBLE', 'HARM_CATEGORY_HATE_SPEECH': 'NEGLIGIBLE', 'HARM_CATEGORY_HARASSMENT': 'NEGLIGIBLE', 'HARM_CATEGORY_DANGEROUS_CONTENT': 'NEGLIGIBLE'}	6.407	2024-01-09 20:03:45	FALSE
669	B) Loop of Henle The patient is most likely experiencing ototoxicity, which can be caused by loop diuretics such as furosemide. Ototoxicity is a well-known side effect of furosemide, and it can cause hearing loss, tinnitus, and vertigo. The patient's symptoms began after she started taking furosemide, and her hearing loss is bilateral, which is consistent with ototoxicity. The other diuretics lis…	{'HARM_CATEGORY_SEXUALLY_EXPLICIT': 'NEGLIGIBLE', 'HARM_CATEGORY_HATE_SPEECH': 'NEGLIGIBLE', 'HARM_CATEGORY_HARASSMENT': 'NEGLIGIBLE', 'HARM_CATEGORY_DANGEROUS_CONTENT': 'NEGLIGIBLE'}	6.871	2024-01-09 20:03:54	FALSE
670	D) Stimulation of osteoblast activity. The x-ray shows a lytic lesion in the skull, which is most likely due to multiple myeloma (MM). The serum alkaline phosphatase concentration is increased because of increased bone turnover due to the MM. The most appropriate pharmacotherapy for this patient is a drug that has the mechanism of action of stimulation of osteoblast activity. This will help to st…	{'HARM_CATEGORY_SEXUALLY_EXPLICIT': 'NEGLIGIBLE', 'HARM_CATEGORY_HATE_SPEECH': 'NEGLIGIBLE', 'HARM_CATEGORY_HARASSMENT': 'NEGLIGIBLE', 'HARM_CATEGORY_DANGEROUS_CONTENT': 'NEGLIGIBLE'}	8.41	2024-01-09 20:04:06	FALSE
671	B) Norepinephrine reuptake into the adrenergic neuron The symptoms described in this question are consistent with a pheochromocytoma, which is a tumor of the adrenal gland that produces catecholamines. Catecholamines are hormones that are involved in the body's "fight or flight" response, and they can cause a variety of symptoms, including agitation, sweating, high blood pressure, and dilated pup…	{'HARM_CATEGORY_SEXUALLY_EXPLICIT': 'NEGLIGIBLE', 'HARM_CATEGORY_HATE_SPEECH': 'NEGLIGIBLE', 'HARM_CATEGORY_HARASSMENT': 'NEGLIGIBLE', 'HARM_CATEGORY_DANGEROUS_CONTENT': 'NEGLIGIBLE'}	6.932	2024-01-09 20:04:16	FALSE
672	C) Hydroxychloroquine. The patient presents with symptoms and radiographic changes consistent with inflammatory arthritis. Given the absence of other systemic symptoms and the relatively short duration of symptoms, the most likely diagnosis is seronegative inflammatory arthritis, such as psoriatic arthritis or undifferentiated inflammatory arthritis. The mainstay of treatment for this condition i…	{'HARM_CATEGORY_SEXUALLY_EXPLICIT': 'NEGLIGIBLE', 'HARM_CATEGORY_HATE_SPEECH': 'NEGLIGIBLE', 'HARM_CATEGORY_HARASSMENT': 'NEGLIGIBLE', 'HARM_CATEGORY_DANGEROUS_CONTENT': 'NEGLIGIBLE'}	6.291	2024-01-09 20:04:25	FALSE
673	C) Loop of Henle The patient's diuretic most likely acts on the loop of Henle. This is because the loop of Henle is responsible for reabsorbing water from the filtrate, and diuretics work by inhibiting the reabsorption of water. Therefore, the diuretic is likely acting on the loop of Henle to inhibit the reabsorption of water, which is causing the patient to have increased urine output. This can …	{'HARM_CATEGORY_SEXUALLY_EXPLICIT': 'NEGLIGIBLE', 'HARM_CATEGORY_HATE_SPEECH': 'NEGLIGIBLE', 'HARM_CATEGORY_HARASSMENT': 'NEGLIGIBLE', 'HARM_CATEGORY_DANGEROUS_CONTENT': 'NEGLIGIBLE'}	7.194	2024-01-09 20:04:34	FALSE
674	C) Observation. The most likely diagnosis is vasovagal syncope, which is characterized by transient loss of consciousness due to a sudden drop in blood pressure and heart rate. The ECG is normal, and there is no evidence of any other cardiac abnormality. The patient should be observed for a short period of time to ensure that she is stable and does not have any further episodes of syncope.	{'HARM_CATEGORY_SEXUALLY_EXPLICIT': 'NEGLIGIBLE', 'HARM_CATEGORY_HATE_SPEECH': 'NEGLIGIBLE', 'HARM_CATEGORY_HARASSMENT': 'NEGLIGIBLE', 'HARM_CATEGORY_DANGEROUS_CONTENT': 'NEGLIGIBLE'}	10.465	2024-01-09 20:04:47	FALSE
675	E) Succinylcholine The illustration shows a train-of-four (TOF) response to ulnar nerve stimulation after administration of neostigmine. The presence of a TOF ratio of 0.5 after administration of neostigmine suggests that the patient had been given a non-depolarizing neuromuscular blocking agent preoperatively. Succinylcholine is a depolarizing neuromuscular blocking agent, and would not be expec…	{'HARM_CATEGORY_SEXUALLY_EXPLICIT': 'NEGLIGIBLE', 'HARM_CATEGORY_HATE_SPEECH': 'NEGLIGIBLE', 'HARM_CATEGORY_HARASSMENT': 'NEGLIGIBLE', 'HARM_CATEGORY_DANGEROUS_CONTENT': 'NEGLIGIBLE'}	6.187	2024-01-09 20:04:55	FALSE
676	D) Albendazole. The most likely diagnosis is Strongyloides stercoralis infection based on the history of travel to an endemic area, along with the presence of the characteristic eggs on stool microscopy. The presence of eosinophilia also supports the diagnosis. The treatment of choice for Strongyloides is albendazole.	{'HARM_CATEGORY_SEXUALLY_EXPLICIT': 'NEGLIGIBLE', 'HARM_CATEGORY_HATE_SPEECH': 'NEGLIGIBLE', 'HARM_CATEGORY_HARASSMENT': 'NEGLIGIBLE', 'HARM_CATEGORY_DANGEROUS_CONTENT': 'NEGLIGIBLE'}	9.01	2024-01-09 20:05:06	FALSE
677	B) S 5-fluorouracil is an antimetabolite that inhibits thymidylate synthase, an enzyme that is essential for DNA synthesis. It therefore acts during the S phase of the cell cycle, when DNA is being synthesized.	{'HARM_CATEGORY_SEXUALLY_EXPLICIT': 'NEGLIGIBLE', 'HARM_CATEGORY_HATE_SPEECH': 'NEGLIGIBLE', 'HARM_CATEGORY_HARASSMENT': 'NEGLIGIBLE', 'HARM_CATEGORY_DANGEROUS_CONTENT': 'NEGLIGIBLE'}	6.459	2024-01-09 20:05:15	FALSE
678	D) Amphotericin B and flucytosine. The India ink stain of the CSF shows budding yeast cells with a surrounding capsule, which are characteristic of Cryptococcus neoformans. This patient has cryptococcal meningitis, which should be treated with amphotericin B and flucytosine.	{'HARM_CATEGORY_SEXUALLY_EXPLICIT': 'NEGLIGIBLE', 'HARM_CATEGORY_HATE_SPEECH': 'NEGLIGIBLE', 'HARM_CATEGORY_HARASSMENT': 'NEGLIGIBLE', 'HARM_CATEGORY_DANGEROUS_CONTENT': 'NEGLIGIBLE'}	6.815	2024-01-09 20:05:25	FALSE
679	G) Colchicine. Acute gout is characterized by sudden onset of severe pain, swelling, warmth, and redness in a joint, often the first metatarsophalangeal joint (podagra). The diagnosis is clinical, but synovial fluid analysis showing negatively birefringent crystals under polarized light microscopy is diagnostic. Treatment is with anti-inflammatory drugs (NSAIDs or colchicine) and rest. Probenecid…	{'HARM_CATEGORY_SEXUALLY_EXPLICIT': 'NEGLIGIBLE', 'HARM_CATEGORY_HATE_SPEECH': 'NEGLIGIBLE', 'HARM_CATEGORY_HARASSMENT': 'NEGLIGIBLE', 'HARM_CATEGORY_DANGEROUS_CONTENT': 'NEGLIGIBLE'}	10.505	2024-01-09 20:05:40	FALSE
680	E) Packed red blood cell transfusion The ECG shows no acute changes. The patient has multiple severe injuries and significant blood loss. He has clinical signs of hypovolemia with tachycardia and hypotension, and laboratory studies show anemia. Packed red blood cell transfusion is the most appropriate next step in management.	{'HARM_CATEGORY_SEXUALLY_EXPLICIT': 'NEGLIGIBLE', 'HARM_CATEGORY_HATE_SPEECH': 'NEGLIGIBLE', 'HARM_CATEGORY_HARASSMENT': 'NEGLIGIBLE', 'HARM_CATEGORY_DANGEROUS_CONTENT': 'NEGLIGIBLE'}	7.07	2024-01-09 20:05:50	FALSE
681	B) Opening of voltage-gated potassium channels. The action potential in the graph has a decreased amplitude and a prolonged duration. This suggests that the drug is inhibiting the opening of voltage-gated potassium channels. When these channels are inhibited, less potassium ions leave the cell during the repolarization phase, which prolongs the action potential. The decreased amplitude is likely …	{'HARM_CATEGORY_SEXUALLY_EXPLICIT': 'NEGLIGIBLE', 'HARM_CATEGORY_HATE_SPEECH': 'NEGLIGIBLE', 'HARM_CATEGORY_HARASSMENT': 'NEGLIGIBLE', 'HARM_CATEGORY_DANGEROUS_CONTENT': 'NEGLIGIBLE'}	6.695	2024-01-09 20:05:59	FALSE
682	D) D. The illustration shows the stomach labeled A-F. The fundus of the stomach is labeled A and is the most proximal part of the stomach. The body of the stomach is labeled B and is located between the fundus and the antrum. The antrum is labeled C and is the most distal part of the stomach. The pyloric sphincter is labeled D and is located at the outlet of the stomach. The lesser curvature of t…	{'HARM_CATEGORY_SEXUALLY_EXPLICIT': 'NEGLIGIBLE', 'HARM_CATEGORY_HATE_SPEECH': 'NEGLIGIBLE', 'HARM_CATEGORY_HARASSMENT': 'NEGLIGIBLE', 'HARM_CATEGORY_DANGEROUS_CONTENT': 'NEGLIGIBLE'}	8.045	2024-01-09 20:06:10	FALSE
683	B) Propranolol. The graph shows a concentration-response curve with a maximal response of about 90% and an EC50 of about 10-6 M. The drug producing the response depicted in the graph is a partial agonist. Pindolol and albuterol are full agonists and would produce a maximal response of 100%. Phenoxybenzamine is an antagonist and would produce a maximal response of 0%. Propranolol is a partial agon…	{'HARM_CATEGORY_SEXUALLY_EXPLICIT': 'NEGLIGIBLE', 'HARM_CATEGORY_HATE_SPEECH': 'NEGLIGIBLE', 'HARM_CATEGORY_HARASSMENT': 'NEGLIGIBLE', 'HARM_CATEGORY_DANGEROUS_CONTENT': 'NEGLIGIBLE'}	6.46	2024-01-09 20:06:19	FALSE
684	D) Competitive antagonism. Phenoxybenzamine is a competitive antagonist of norepinephrine at adrenergic receptors. This means that it binds to the same receptors as norepinephrine, but does not activate them. As a result, it blocks the effect of norepinephrine on these receptors. In the graph, this is represented by a shift in the dose-response curve of norepinephrine to the right, without a chan…	{'HARM_CATEGORY_SEXUALLY_EXPLICIT': 'NEGLIGIBLE', 'HARM_CATEGORY_HATE_SPEECH': 'NEGLIGIBLE', 'HARM_CATEGORY_HARASSMENT': 'NEGLIGIBLE', 'HARM_CATEGORY_DANGEROUS_CONTENT': 'NEGLIGIBLE'}	6.392	2024-01-09 20:06:28	FALSE
685	B) Loop of Henle The patient has acute hearing loss after being treated with loop diuretics for acute decompensated heart failure. The most likely cause is ototoxicity from the loop diuretic. The loop of Henle is the site of action of loop diuretics.	{'HARM_CATEGORY_SEXUALLY_EXPLICIT': 'NEGLIGIBLE', 'HARM_CATEGORY_HATE_SPEECH': 'NEGLIGIBLE', 'HARM_CATEGORY_HARASSMENT': 'NEGLIGIBLE', 'HARM_CATEGORY_DANGEROUS_CONTENT': 'NEGLIGIBLE'}	6.029	2024-01-09 20:06:36	FALSE
686	E) Intravaginal clotrimazole. The presence of pseudohyphae on wet mount along with the clinical symptoms strongly suggests a diagnosis of vulvovaginal candidiasis. While oral fluconazole is also a reasonable choice, intravaginal therapy is generally preferred due to fewer side effects and lower cost.	{'HARM_CATEGORY_SEXUALLY_EXPLICIT': 'NEGLIGIBLE', 'HARM_CATEGORY_HATE_SPEECH': 'NEGLIGIBLE', 'HARM_CATEGORY_HARASSMENT': 'NEGLIGIBLE', 'HARM_CATEGORY_DANGEROUS_CONTENT': 'NEGLIGIBLE'}	6.471	2024-01-09 20:06:46	FALSE
687	C) Plasmodium falciparum The patient has a history of travel to an endemic area, fever, and anemia. The photomicrograph shows a ring form of Plasmodium falciparum in a red blood cell. Chloroquine is used as chemoprophylaxis for malaria, but it is not effective against P. falciparum.	{'HARM_CATEGORY_SEXUALLY_EXPLICIT': 'NEGLIGIBLE', 'HARM_CATEGORY_HATE_SPEECH': 'NEGLIGIBLE', 'HARM_CATEGORY_HARASSMENT': 'NEGLIGIBLE', 'HARM_CATEGORY_DANGEROUS_CONTENT': 'NEGLIGIBLE'}	6.875	2024-01-09 20:06:55	FALSE
688	C) Inhibition of xanthine oxidase The image shows monosodium urate crystals under polarized light, which is pathognomonic for gout. The most appropriate long-term pharmacotherapy for gout is allopurinol, which inhibits xanthine oxidase and decreases uric acid production.	{'HARM_CATEGORY_SEXUALLY_EXPLICIT': 'NEGLIGIBLE', 'HARM_CATEGORY_HATE_SPEECH': 'NEGLIGIBLE', 'HARM_CATEGORY_HARASSMENT': 'NEGLIGIBLE', 'HARM_CATEGORY_DANGEROUS_CONTENT': 'NEGLIGIBLE'}	6.216	2024-01-09 20:07:04	FALSE
689	B) Decrease in bundle of His refractory period The ECG shows sinus bradycardia with a prolonged PR interval. The drug administered to the patient most likely has an effect on the bundle of His refractory period.	{'HARM_CATEGORY_SEXUALLY_EXPLICIT': 'NEGLIGIBLE', 'HARM_CATEGORY_HATE_SPEECH': 'NEGLIGIBLE', 'HARM_CATEGORY_HARASSMENT': 'NEGLIGIBLE', 'HARM_CATEGORY_DANGEROUS_CONTENT': 'NEGLIGIBLE'}	6.477	2024-01-09 20:07:15	FALSE
690	C) Norepinephrine reuptake inhibition. The drug most likely has the labeled mechanism of action of norepinephrine reuptake inhibition. This is because the drug is prescribed to treat both the patient's depressed mood and decreased appetite. Norepinephrine reuptake inhibitors are a type of antidepressant that work by increasing the amount of norepinephrine in the synapse, which can improve mood an…	{'HARM_CATEGORY_SEXUALLY_EXPLICIT': 'NEGLIGIBLE', 'HARM_CATEGORY_HATE_SPEECH': 'NEGLIGIBLE', 'HARM_CATEGORY_HARASSMENT': 'NEGLIGIBLE', 'HARM_CATEGORY_DANGEROUS_CONTENT': 'NEGLIGIBLE'}	5.8870000000000000	2024-01-09 20:07:23	FALSE
691	D) Eplerenone. The ECG shows signs of hypokalemia, such as flattened T waves and prominent U waves. This patient is taking hydrochlorothiazide, a thiazide diuretic, which can cause hypokalemia. The addition of eplerenone, a potassium-sparing diuretic, is most likely to have prevented this patient's condition.	{'HARM_CATEGORY_SEXUALLY_EXPLICIT': 'NEGLIGIBLE', 'HARM_CATEGORY_HATE_SPEECH': 'NEGLIGIBLE', 'HARM_CATEGORY_HARASSMENT': 'NEGLIGIBLE', 'HARM_CATEGORY_DANGEROUS_CONTENT': 'NEGLIGIBLE'}	6.783	2024-01-09 20:07:35	FALSE
692	E) Sulfadiazine and pyrimethamine The funduscopic examination shows Roth spots, which are hemorrhages in the retina. These are seen in patients with endocarditis, which is also suggested by the presence of a new heart murmur. The patient is also likely to have AIDS, based on his CD4+ T-lymphocyte count. The most appropriate pharmacotherapy for this patient's eye condition is sulfadiazine and pyri…	{'HARM_CATEGORY_SEXUALLY_EXPLICIT': 'NEGLIGIBLE', 'HARM_CATEGORY_HATE_SPEECH': 'NEGLIGIBLE', 'HARM_CATEGORY_HARASSMENT': 'NEGLIGIBLE', 'HARM_CATEGORY_DANGEROUS_CONTENT': 'NEGLIGIBLE'}	6.173	2024-01-09 20:07:43	FALSE
693	C) Paroxysmal atrial fibrillation The ECG shows an irregular R-R interval with narrow QRS complexes, which is most likely due to paroxysmal atrial fibrillation.	{'HARM_CATEGORY_SEXUALLY_EXPLICIT': 'NEGLIGIBLE', 'HARM_CATEGORY_HATE_SPEECH': 'NEGLIGIBLE', 'HARM_CATEGORY_HARASSMENT': 'NEGLIGIBLE', 'HARM_CATEGORY_DANGEROUS_CONTENT': 'NEGLIGIBLE'}	6.897	2024-01-09 20:07:52	FALSE
694	B) Increased affinity. The new drug increases the affinity of the enzyme to the substrate, which means that the enzyme will bind to the substrate more tightly. This will increase the rate of the reaction, as the enzyme will be able to convert more substrate into product in a given amount of time. The curve that best represents this is curve B, as it shows an increase in the rate of the reaction a…	{'HARM_CATEGORY_SEXUALLY_EXPLICIT': 'NEGLIGIBLE', 'HARM_CATEGORY_HATE_SPEECH': 'NEGLIGIBLE', 'HARM_CATEGORY_HARASSMENT': 'NEGLIGIBLE', 'HARM_CATEGORY_DANGEROUS_CONTENT': 'NEGLIGIBLE'}	6.286	2024-01-09 20:08:00	FALSE
695	E) X-linked recessive. The photomicrograph shows red blood cells with target cells (red blood cells with a central area of pallor surrounded by a dark ring) and occasional nucleated red blood cells. These findings are consistent with a diagnosis of hemolytic anemia, which can be caused by a variety of conditions. However, the presence of target cells and nucleated red blood cells suggests that th…	{'HARM_CATEGORY_SEXUALLY_EXPLICIT': 'NEGLIGIBLE', 'HARM_CATEGORY_HATE_SPEECH': 'NEGLIGIBLE', 'HARM_CATEGORY_HARASSMENT': 'NEGLIGIBLE', 'HARM_CATEGORY_DANGEROUS_CONTENT': 'NEGLIGIBLE'}	9.758	2024-01-09 20:08:12	FALSE
696	C) Antidote binds reversibly at the enzyme's active site and inhibits enzyme activity The antidote decreases the Vmax of the reaction, which indicates that the antidote is binding to the enzyme’s active site and inhibiting enzyme activity. The antidote is not binding irreversibly to the enzyme’s active site because the inhibition is reversed when the antidote is removed (the dotted line returns t…	{'HARM_CATEGORY_SEXUALLY_EXPLICIT': 'NEGLIGIBLE', 'HARM_CATEGORY_HATE_SPEECH': 'NEGLIGIBLE', 'HARM_CATEGORY_HARASSMENT': 'NEGLIGIBLE', 'HARM_CATEGORY_DANGEROUS_CONTENT': 'NEGLIGIBLE'}	7.348	2024-01-09 20:08:20	FALSE
697	F) Paroxysmal nocturnal hemoglobinuria The drug indicated to prevent recurrence of this patient's symptoms is also used to treat paroxysmal nocturnal hemoglobinuria. The patient has symptoms and peripheral blood smear consistent with acute hemolytic anemia, specifically schistocytes. This boy likely has an underlying condition that causes complement activation resulting in intravascular hemolysis…	{'HARM_CATEGORY_SEXUALLY_EXPLICIT': 'NEGLIGIBLE', 'HARM_CATEGORY_HATE_SPEECH': 'NEGLIGIBLE', 'HARM_CATEGORY_HARASSMENT': 'NEGLIGIBLE', 'HARM_CATEGORY_DANGEROUS_CONTENT': 'NEGLIGIBLE'}	6.491	2024-01-09 20:08:29	FALSE
698	C) C The agent used in this patient most likely acts at the C phase of the cell cycle. The C phase is when the cell is in mitosis. During this phase, the DNA is being divided into two new cells. The agent that induces DNA strand breaks through formation of free radicals would be most effective at this stage as the DNA is being replicated.	{'HARM_CATEGORY_SEXUALLY_EXPLICIT': 'NEGLIGIBLE', 'HARM_CATEGORY_HATE_SPEECH': 'NEGLIGIBLE', 'HARM_CATEGORY_HARASSMENT': 'NEGLIGIBLE', 'HARM_CATEGORY_DANGEROUS_CONTENT': 'NEGLIGIBLE'}	6.076	2024-01-09 20:08:39	FALSE
699	D) Metabolic abnormality. The most likely cause of these findings is a metabolic abnormality, such as renal tubular acidosis, which can lead to osteomalacia. The x-ray shows bowing of the lower extremities, which is a classic sign of osteomalacia.	{'HARM_CATEGORY_SEXUALLY_EXPLICIT': 'NEGLIGIBLE', 'HARM_CATEGORY_HATE_SPEECH': 'NEGLIGIBLE', 'HARM_CATEGORY_HARASSMENT': 'NEGLIGIBLE', 'HARM_CATEGORY_DANGEROUS_CONTENT': 'NEGLIGIBLE'}	5.902	2024-01-09 20:08:46	FALSE
700	E) Octreotide. Octreotide is a somatostatin analog that inhibits gastrointestinal motility and causes splanchnic artery vasoconstriction. It is used to treat watery diarrhea and abdominal cramps.	{'HARM_CATEGORY_SEXUALLY_EXPLICIT': 'NEGLIGIBLE', 'HARM_CATEGORY_HATE_SPEECH': 'NEGLIGIBLE', 'HARM_CATEGORY_HARASSMENT': 'NEGLIGIBLE', 'HARM_CATEGORY_DANGEROUS_CONTENT': 'NEGLIGIBLE'}	6.745	2024-01-09 20:08:55	FALSE
701	D) Voltage-gated calcium channels. The drug slows the rate of phase 0 of the cardiac action potential, which is the inward flow of sodium ions through voltage-gated sodium channels. This results in a decrease in the rate of depolarization and a prolongation of the action potential. The drug is therefore likely to target voltage-gated calcium channels, which are responsible for the inward flow of …	{'HARM_CATEGORY_SEXUALLY_EXPLICIT': 'NEGLIGIBLE', 'HARM_CATEGORY_HATE_SPEECH': 'NEGLIGIBLE', 'HARM_CATEGORY_HARASSMENT': 'NEGLIGIBLE', 'HARM_CATEGORY_DANGEROUS_CONTENT': 'NEGLIGIBLE'}	6.165	2024-01-09 20:09:02	FALSE
702	B) Calcium pyrophosphate deposition Acute pseudogout is characterized by an acute inflammatory arthritis that is clinically indistinguishable from acute gout. The synovial fluid typically contains more than 20,000 WBCs/μL, with a predominance of neutrophils. The diagnosis is confirmed by demonstrating calcium pyrophosphate dihydrate crystals in the synovial fluid.	{'HARM_CATEGORY_SEXUALLY_EXPLICIT': 'NEGLIGIBLE', 'HARM_CATEGORY_HATE_SPEECH': 'NEGLIGIBLE', 'HARM_CATEGORY_HARASSMENT': 'NEGLIGIBLE', 'HARM_CATEGORY_DANGEROUS_CONTENT': 'NEGLIGIBLE'}	7.298	2024-01-09 20:09:15	FALSE
703	B) Pulmonary tuberculosis The chest radiograph shows bilateral interstitial infiltrates, which is a nonspecific finding that can be seen in a variety of conditions. However, the patient's history of travel to Arizona, which is an area where tuberculosis (TB) is endemic, and her symptoms, which are consistent with TB, make TB the most likely diagnosis.	{'HARM_CATEGORY_SEXUALLY_EXPLICIT': 'NEGLIGIBLE', 'HARM_CATEGORY_HATE_SPEECH': 'NEGLIGIBLE', 'HARM_CATEGORY_HARASSMENT': 'NEGLIGIBLE', 'HARM_CATEGORY_DANGEROUS_CONTENT': 'NEGLIGIBLE'}	6.615	2024-01-09 20:09:25	FALSE
704	B) Lyme disease. The erythema migrans rash of Lyme disease typically appears 3 to 30 days after a bite from an infected tick. The rash expands over days and may reach a diameter of 50 cm (20 in) or more. The center of the rash often clears, producing a “bull’s-eye” appearance. The rash is usually asymptomatic but may be associated with fatigue, headache, fever, chills, and arthralgias.	{'HARM_CATEGORY_SEXUALLY_EXPLICIT': 'NEGLIGIBLE', 'HARM_CATEGORY_HATE_SPEECH': 'NEGLIGIBLE', 'HARM_CATEGORY_HARASSMENT': 'NEGLIGIBLE', 'HARM_CATEGORY_DANGEROUS_CONTENT': 'NEGLIGIBLE'}	6.757	2024-01-09 20:09:33	FALSE
705	G) Prednisone. The CT scan shows a large anterior mediastinal mass. This, in conjunction with the patient's symptoms and the biopsy results, suggests a diagnosis of sarcoidosis. Sarcoidosis is a systemic granulomatous disease of unknown cause that commonly affects the lungs, hilar lymph nodes, and skin. The initial treatment of sarcoidosis includes corticosteroids (e.g., prednisone).	{'HARM_CATEGORY_SEXUALLY_EXPLICIT': 'NEGLIGIBLE', 'HARM_CATEGORY_HATE_SPEECH': 'NEGLIGIBLE', 'HARM_CATEGORY_HARASSMENT': 'NEGLIGIBLE', 'HARM_CATEGORY_DANGEROUS_CONTENT': 'NEGLIGIBLE'}	6.296	2024-01-09 20:09:41	FALSE
706	E) Incomplete penetrance. The pedigree shows an autosomal dominant trait. The patient's mother must be a carrier, because she had an affected child (the patient's brother). Because the patient is unaffected, he must have inherited the normal allele from his mother. He cannot have inherited two normal alleles, because his brother has the disease. Therefore, the most likely explanation is that the …	{'HARM_CATEGORY_SEXUALLY_EXPLICIT': 'NEGLIGIBLE', 'HARM_CATEGORY_HATE_SPEECH': 'NEGLIGIBLE', 'HARM_CATEGORY_HARASSMENT': 'NEGLIGIBLE', 'HARM_CATEGORY_DANGEROUS_CONTENT': 'NEGLIGIBLE'}	16.806	2024-01-09 20:10:02	FALSE
707	A) Chagas heart disease. The left ventricle (LV) pressure-volume loop is shifted upward and to the right compared to the normal LV pressure-volume loop. This indicates that the ventricle is stiffer and less compliant. This can be caused by a number of conditions, including Chagas heart disease, viral myocarditis, cardiac sarcoidosis, alcohol use disorder, thiamine deficiency, and muscular dystrop…	{'HARM_CATEGORY_SEXUALLY_EXPLICIT': 'NEGLIGIBLE', 'HARM_CATEGORY_HATE_SPEECH': 'NEGLIGIBLE', 'HARM_CATEGORY_HARASSMENT': 'NEGLIGIBLE', 'HARM_CATEGORY_DANGEROUS_CONTENT': 'NEGLIGIBLE'}	6.9	2024-01-09 20:10:10	FALSE
708	B) Weight loss program. The patient has osteoarthritis of the knee, which is the most common degenerative joint disease. It is characterized by a natural loss of joint cartilage that is related to but not caused by aging. The diagnosis is based on history, physical examination, and radiographic findings. The x-ray shows joint space narrowing, sclerosis, and osteophyte formation, which are all cla…	{'HARM_CATEGORY_SEXUALLY_EXPLICIT': 'NEGLIGIBLE', 'HARM_CATEGORY_HATE_SPEECH': 'NEGLIGIBLE', 'HARM_CATEGORY_HARASSMENT': 'NEGLIGIBLE', 'HARM_CATEGORY_DANGEROUS_CONTENT': 'NEGLIGIBLE'}	6.209	2024-01-09 20:10:19	FALSE
709	B) HLA-B27 positive genotype. The sacroiliac joints are inflamed, which can be seen on an x-ray as a widening of the sacroiliac joint space. This is a common symptom of ankylosing spondylitis, which is a type of inflammatory arthritis that affects the spine and other joints. Ankylosing spondylitis is associated with the HLA-B27 gene, so this patient is likely to have a positive genotype for this …	{'HARM_CATEGORY_SEXUALLY_EXPLICIT': 'NEGLIGIBLE', 'HARM_CATEGORY_HATE_SPEECH': 'NEGLIGIBLE', 'HARM_CATEGORY_HARASSMENT': 'NEGLIGIBLE', 'HARM_CATEGORY_DANGEROUS_CONTENT': 'NEGLIGIBLE'}	6.545	2024-01-09 20:10:27	FALSE
710	D) Noncaseating granulomas. The patient has a symmetric polyarthritis with morning stiffness, which suggests an inflammatory process. The x-ray shows erosions and periarticular osteopenia, which are also consistent with an inflammatory arthritis. Synovial biopsy is the best way to definitively diagnose the type of arthritis. In this case, the biopsy would likely show noncaseating granulomas, whic…	{'HARM_CATEGORY_SEXUALLY_EXPLICIT': 'NEGLIGIBLE', 'HARM_CATEGORY_HATE_SPEECH': 'NEGLIGIBLE', 'HARM_CATEGORY_HARASSMENT': 'NEGLIGIBLE', 'HARM_CATEGORY_DANGEROUS_CONTENT': 'NEGLIGIBLE'}	6.467	2024-01-09 20:10:35	FALSE
711	A) Psoriatic arthritis The patient presents with nail pitting, which is a common finding in psoriatic arthritis. Psoriatic arthritis is a type of inflammatory arthritis that can affect the joints, skin, and nails. It is caused by an overactive immune system that attacks the body's own tissues. The most common symptoms of psoriatic arthritis are joint pain, stiffness, and swelling. The skin can al…	{'HARM_CATEGORY_SEXUALLY_EXPLICIT': 'NEGLIGIBLE', 'HARM_CATEGORY_HATE_SPEECH': 'NEGLIGIBLE', 'HARM_CATEGORY_HARASSMENT': 'NEGLIGIBLE', 'HARM_CATEGORY_DANGEROUS_CONTENT': 'NEGLIGIBLE'}	10.939	2024-01-09 20:10:48	FALSE
712	B) Human leukocyte antigen-B27 positivity. Acute pseudogout is suggested by the clinical presentation and the appearance of the synovial fluid on polarized light microscopy, which shows monosodium urate crystals. Gout and pseudogout both cause acute synovitis. However, pseudogout typically affects the knee, whereas gout typically affects the first metatarsophalangeal joint. In addition, pseudogou…	{'HARM_CATEGORY_SEXUALLY_EXPLICIT': 'NEGLIGIBLE', 'HARM_CATEGORY_HATE_SPEECH': 'NEGLIGIBLE', 'HARM_CATEGORY_HARASSMENT': 'NEGLIGIBLE', 'HARM_CATEGORY_DANGEROUS_CONTENT': 'NEGLIGIBLE'}	8.918	2024-01-09 20:11:00	FALSE
713	C) Duplex ultrasonography The most likely diagnosis is Raynaud phenomenon secondary to vasospasm, which is supported by the pallor of the fingertip, the absence of a pressure gradient, and the normal result of serologic testing. Duplex ultrasonography is the most appropriate next step to confirm the diagnosis.	{'HARM_CATEGORY_SEXUALLY_EXPLICIT': 'NEGLIGIBLE', 'HARM_CATEGORY_HATE_SPEECH': 'NEGLIGIBLE', 'HARM_CATEGORY_HARASSMENT': 'NEGLIGIBLE', 'HARM_CATEGORY_DANGEROUS_CONTENT': 'NEGLIGIBLE'}	7.857	2024-01-09 20:11:09	FALSE
714	A) Positive tuberculin skin test. The patient is young and has a history of progressive shortness of breath, cough, and fatigue. She also has erythematous nodules on her shins, which are tender. This suggests that she has sarcoidosis. Sarcoidosis is a granulomatous disease that can affect multiple organs, including the lungs, skin, and eyes. It is most common in young adults. The diagnosis of sar…	{'HARM_CATEGORY_SEXUALLY_EXPLICIT': 'NEGLIGIBLE', 'HARM_CATEGORY_HATE_SPEECH': 'NEGLIGIBLE', 'HARM_CATEGORY_HARASSMENT': 'NEGLIGIBLE', 'HARM_CATEGORY_DANGEROUS_CONTENT': 'NEGLIGIBLE'}	7.967	2024-01-09 20:11:20	FALSE
715	G) Anti-Scl-70 antibodies The patient has proximal muscle weakness, which is a common manifestation of polymyositis or dermatomyositis. The presence of an erythematous rash suggests dermatomyositis. Anti-Scl-70 antibodies are associated with dermatomyositis.	{'HARM_CATEGORY_SEXUALLY_EXPLICIT': 'NEGLIGIBLE', 'HARM_CATEGORY_HATE_SPEECH': 'NEGLIGIBLE', 'HARM_CATEGORY_HARASSMENT': 'NEGLIGIBLE', 'HARM_CATEGORY_DANGEROUS_CONTENT': 'NEGLIGIBLE'}	6.318	2024-01-09 20:11:28	FALSE
716	F) Observation and follow-up only. The chest radiograph shows bilateral hilar masses. Because the patient has no symptoms and the results of her physical examination are normal, the most appropriate next step is observation and follow-up only. A lung biopsy is indicated for patients with symptoms or abnormal physical examination findings.	{'HARM_CATEGORY_SEXUALLY_EXPLICIT': 'NEGLIGIBLE', 'HARM_CATEGORY_HATE_SPEECH': 'NEGLIGIBLE', 'HARM_CATEGORY_HARASSMENT': 'NEGLIGIBLE', 'HARM_CATEGORY_DANGEROUS_CONTENT': 'NEGLIGIBLE'}	6.177	2024-01-09 20:11:37	FALSE
717	E) Deposition of immunoglobulin light chains This patient has light chain deposition disease (LCDD), which is characterized by the deposition of immunoglobulin light chains in the kidney. This can lead to a number of problems, including decreased urination, fatigue, and an elevated creatinine level. The biopsy findings in this patient show a collapsing glomerulopathy, which is a type of kidney da…	{'HARM_CATEGORY_SEXUALLY_EXPLICIT': 'NEGLIGIBLE', 'HARM_CATEGORY_HATE_SPEECH': 'NEGLIGIBLE', 'HARM_CATEGORY_HARASSMENT': 'NEGLIGIBLE', 'HARM_CATEGORY_DANGEROUS_CONTENT': 'NEGLIGIBLE'}	6.28	2024-01-09 20:11:48	FALSE
718	B) Parathyroid hormone-related protein concentration. The most likely diagnosis is sarcoidosis based on the hypercalcemia and pulmonary infiltrates on chest radiograph. Sarcoidosis is a granulomatous disease of unknown cause that commonly affects the lungs, skin, and lymph nodes. The diagnosis is based on clinical findings and biopsy results. Further evaluation of this patient is most likely to s…	{'HARM_CATEGORY_SEXUALLY_EXPLICIT': 'NEGLIGIBLE', 'HARM_CATEGORY_HATE_SPEECH': 'NEGLIGIBLE', 'HARM_CATEGORY_HARASSMENT': 'NEGLIGIBLE', 'HARM_CATEGORY_DANGEROUS_CONTENT': 'NEGLIGIBLE'}	6.852	2024-01-09 20:11:57	FALSE
719	B) Regular foot examination The patient has **acute Charcot arthropathy**, a **complication of diabetic neuropathy**. This patient has several risk factors for Charcot arthropathy, including **diabetes mellitus, hypertension, smoking, and peripheral neuropathy**. **Regular foot examination** is essential for early detection of Charcot arthropathy and prompt treatment to **prevent complications**,…	{'HARM_CATEGORY_SEXUALLY_EXPLICIT': 'NEGLIGIBLE', 'HARM_CATEGORY_HATE_SPEECH': 'NEGLIGIBLE', 'HARM_CATEGORY_HARASSMENT': 'NEGLIGIBLE', 'HARM_CATEGORY_DANGEROUS_CONTENT': 'NEGLIGIBLE'}	10.105	2024-01-09 20:12:10	FALSE
720	D) Wedge osteotomy. The patient has ankylosing spondylitis, as suggested by the bamboo spine on x-ray and his symptoms. A wedge osteotomy can improve mobility in patients with ankylosing spondylitis.	{'HARM_CATEGORY_SEXUALLY_EXPLICIT': 'NEGLIGIBLE', 'HARM_CATEGORY_HATE_SPEECH': 'NEGLIGIBLE', 'HARM_CATEGORY_HARASSMENT': 'NEGLIGIBLE', 'HARM_CATEGORY_DANGEROUS_CONTENT': 'NEGLIGIBLE'}	6.575	2024-01-09 20:12:19	FALSE
721	F) Interstitial lung disease The chest CT scan shows bilateral interstitial lung disease with a reticular pattern and ground-glass opacities. This, along with the patient's history of rheumatoid arthritis, dry cough, and shortness of breath, suggests that the most likely diagnosis is interstitial lung disease.	{'HARM_CATEGORY_SEXUALLY_EXPLICIT': 'NEGLIGIBLE', 'HARM_CATEGORY_HATE_SPEECH': 'NEGLIGIBLE', 'HARM_CATEGORY_HARASSMENT': 'NEGLIGIBLE', 'HARM_CATEGORY_DANGEROUS_CONTENT': 'NEGLIGIBLE'}	5.943	2024-01-09 20:12:30	FALSE
722	C) Propionyl-CoA carboxylase The patient is a vegan and has a macrocytic anemia with anisopoikilocytosis and hypersegmented neutrophils on his peripheral blood smear. This constellation of findings is most likely due to cobalamin deficiency, which can be caused by a strict vegan diet. Cobalamin is a cofactor for both methionine synthase and methylmalonyl-CoA mutase. Deficiency of cobalamin leads …	{'HARM_CATEGORY_SEXUALLY_EXPLICIT': 'NEGLIGIBLE', 'HARM_CATEGORY_HATE_SPEECH': 'NEGLIGIBLE', 'HARM_CATEGORY_HARASSMENT': 'NEGLIGIBLE', 'HARM_CATEGORY_DANGEROUS_CONTENT': 'NEGLIGIBLE'}	7.698	2024-01-09 20:12:40	FALSE
723	B) Decreased sense of temperature in the ipsilateral arm The arrow in the image points to the lateral spinothalamic tract which carries pain and temperature sensation from the body to the brain. Since the lesion is located on the left side of the spinal cord, it will result in a loss of pain and temperature sensation on the right side of the body (contralateral to the lesion).	{'HARM_CATEGORY_SEXUALLY_EXPLICIT': 'NEGLIGIBLE', 'HARM_CATEGORY_HATE_SPEECH': 'NEGLIGIBLE', 'HARM_CATEGORY_HARASSMENT': 'NEGLIGIBLE', 'HARM_CATEGORY_DANGEROUS_CONTENT': 'NEGLIGIBLE'}	6.868	2024-01-09 20:12:48	FALSE
724	A) Vitamin B12. The MRI shows diffuse changes in the white matter consistent with Wernicke encephalopathy. This is a condition caused by thiamine (vitamin B1) deficiency, which can occur in people with alcohol use disorder. Wernicke encephalopathy can be prevented by supplementation with thiamine.	{'HARM_CATEGORY_SEXUALLY_EXPLICIT': 'NEGLIGIBLE', 'HARM_CATEGORY_HATE_SPEECH': 'NEGLIGIBLE', 'HARM_CATEGORY_HARASSMENT': 'NEGLIGIBLE', 'HARM_CATEGORY_DANGEROUS_CONTENT': 'NEGLIGIBLE'}	6.197	2024-01-09 20:12:56	FALSE
725	D) Dopamine. The patient has microcytic hypochromic anemia with low serum iron and high total iron binding capacity, suggesting iron deficiency. Iron is a cofactor for tyrosine hydroxylase, which catalyzes the conversion of tyrosine to DOPA.	{'HARM_CATEGORY_SEXUALLY_EXPLICIT': 'NEGLIGIBLE', 'HARM_CATEGORY_HATE_SPEECH': 'NEGLIGIBLE', 'HARM_CATEGORY_HARASSMENT': 'NEGLIGIBLE', 'HARM_CATEGORY_DANGEROUS_CONTENT': 'NEGLIGIBLE'}	5.733	2024-01-09 20:13:04	FALSE
726	D) Parietal cell destruction The photomicrograph shows parietal cell destruction. The parietal cells are responsible for producing hydrochloric acid, which is necessary for the absorption of vitamin B12. The destruction of these cells leads to a decrease in hydrochloric acid production, which can lead to vitamin B12 deficiency. Vitamin B12 deficiency can cause fatigue, lethargy, and epigastric pa…	{'HARM_CATEGORY_SEXUALLY_EXPLICIT': 'NEGLIGIBLE', 'HARM_CATEGORY_HATE_SPEECH': 'NEGLIGIBLE', 'HARM_CATEGORY_HARASSMENT': 'NEGLIGIBLE', 'HARM_CATEGORY_DANGEROUS_CONTENT': 'NEGLIGIBLE'}	6.947	2024-01-09 20:13:14	FALSE
727	C) Argininosuccinate synthetase The patient has increased orotic acid in the urine, which is seen in argininosuccinate synthetase deficiency. Argininosuccinate synthetase catalyzes the formation of argininosuccinate from citrulline and aspartate.	{'HARM_CATEGORY_SEXUALLY_EXPLICIT': 'NEGLIGIBLE', 'HARM_CATEGORY_HATE_SPEECH': 'NEGLIGIBLE', 'HARM_CATEGORY_HARASSMENT': 'NEGLIGIBLE', 'HARM_CATEGORY_DANGEROUS_CONTENT': 'NEGLIGIBLE'}	6.562	2024-01-09 20:13:26	FALSE
728	D) Glucose-6-phosphatase. The symptoms and lab values suggest that the patient has von Gierke disease, which is caused by a deficiency of glucose-6-phosphatase. This enzyme is responsible for the release of glucose from glycogen in the liver and kidneys. In the absence of glucose-6-phosphatase, glycogen accumulates in the liver and kidneys, leading to hepatomegaly and nephromegaly. The patient al…	{'HARM_CATEGORY_SEXUALLY_EXPLICIT': 'NEGLIGIBLE', 'HARM_CATEGORY_HATE_SPEECH': 'NEGLIGIBLE', 'HARM_CATEGORY_HARASSMENT': 'NEGLIGIBLE', 'HARM_CATEGORY_DANGEROUS_CONTENT': 'NEGLIGIBLE'}	6.268	2024-01-09 20:13:35	FALSE
729	C) Type 1 collagen defect The patient has multiple fractures with minimal trauma, which suggests a diagnosis of osteogenesis imperfecta (OI). OI is a genetic disorder that affects the synthesis or structure of type 1 collagen. This type of collagen is found in bone, skin, ligaments, tendons, and the sclerae of the eyes. The sclerae of the patient's eyes appear blue, which is known as a blue scler…	{'HARM_CATEGORY_SEXUALLY_EXPLICIT': 'NEGLIGIBLE', 'HARM_CATEGORY_HATE_SPEECH': 'NEGLIGIBLE', 'HARM_CATEGORY_HARASSMENT': 'NEGLIGIBLE', 'HARM_CATEGORY_DANGEROUS_CONTENT': 'NEGLIGIBLE'}	9.071	2024-01-09 20:13:47	FALSE
730	B) Non-accidental injury. The most likely cause of this patient's symptoms is non-accidental injury. The boy has a history of multiple fractures, which is concerning for child abuse. The x-ray shows a transverse mid-ulnar fracture, which is a common type of fracture seen in child abuse. The boy also has ecchymotic regions overlying the elbow and wrist, which are other signs of child abuse. The ph…	{'HARM_CATEGORY_SEXUALLY_EXPLICIT': 'NEGLIGIBLE', 'HARM_CATEGORY_HATE_SPEECH': 'NEGLIGIBLE', 'HARM_CATEGORY_HARASSMENT': 'NEGLIGIBLE', 'HARM_CATEGORY_DANGEROUS_CONTENT': 'NEGLIGIBLE'}	6.704	2024-01-09 20:13:56	FALSE
731	C) Absence of a serine protease inhibitor Hemosiderin is increased in hepatocytes in this patient with hemochromatosis, a disease caused by increased iron absorption from the gastrointestinal tract. The increased iron leads to tissue damage through free radical formation and lipid peroxidation. The absence of a serine protease inhibitor, specifically alpha-1-antitrypsin, leads to liver damage in …	{'HARM_CATEGORY_SEXUALLY_EXPLICIT': 'NEGLIGIBLE', 'HARM_CATEGORY_HATE_SPEECH': 'NEGLIGIBLE', 'HARM_CATEGORY_HARASSMENT': 'NEGLIGIBLE', 'HARM_CATEGORY_DANGEROUS_CONTENT': 'NEGLIGIBLE'}	6.206	2024-01-09 20:14:06	FALSE
732	B) Observation and follow-up in 1 week. The ECG shows sinus tachycardia with a heart rate of 102/min. There are no other abnormalities. The patient is a young woman with a history of smoking and oral contraceptive use. She is not in any apparent distress. Her physical examination is unremarkable except for a fine tremor in both hands and warm extremities. There is 1+ nonpitting bilateral pretibia…	{'HARM_CATEGORY_SEXUALLY_EXPLICIT': 'NEGLIGIBLE', 'HARM_CATEGORY_HATE_SPEECH': 'NEGLIGIBLE', 'HARM_CATEGORY_HARASSMENT': 'NEGLIGIBLE', 'HARM_CATEGORY_DANGEROUS_CONTENT': 'NEGLIGIBLE'}	7.274	2024-01-09 20:14:21	FALSE
733	B) Propranolol. This patient has a resting tremor, bradykinesia, rigidity, and dysmetria. These findings are most likely due to Parkinson disease. Propranolol is a beta blocker that is used to treat the tremor associated with Parkinson disease.	{'HARM_CATEGORY_SEXUALLY_EXPLICIT': 'NEGLIGIBLE', 'HARM_CATEGORY_HATE_SPEECH': 'LOW', 'HARM_CATEGORY_HARASSMENT': 'LOW', 'HARM_CATEGORY_DANGEROUS_CONTENT': 'NEGLIGIBLE'}	6.489	2024-01-09 20:14:31	FALSE
734	E) Periodic paralysis The ECG shows typical changes of hypokalemia: prominent U waves and ST segment depression. Hypokalemia can result in episodic weakness and paralysis. The most likely cause of hypokalemia in this patient is periodic paralysis.	{'HARM_CATEGORY_SEXUALLY_EXPLICIT': 'NEGLIGIBLE', 'HARM_CATEGORY_HATE_SPEECH': 'NEGLIGIBLE', 'HARM_CATEGORY_HARASSMENT': 'NEGLIGIBLE', 'HARM_CATEGORY_DANGEROUS_CONTENT': 'NEGLIGIBLE'}	6.745	2024-01-09 20:14:42	FALSE
735	F) Diabetic retinopathy. The funduscopic examination shows hard exudates in the macular region, which is a characteristic finding of diabetic retinopathy.	{'HARM_CATEGORY_SEXUALLY_EXPLICIT': 'NEGLIGIBLE', 'HARM_CATEGORY_HATE_SPEECH': 'NEGLIGIBLE', 'HARM_CATEGORY_HARASSMENT': 'NEGLIGIBLE', 'HARM_CATEGORY_DANGEROUS_CONTENT': 'NEGLIGIBLE'}	5.931	2024-01-09 20:14:50	FALSE
[truncated: 334 more rows]
